# Supplementary material for: Bis(N,N′-dimethyl­ethylenediammonium) tris­(oxalato-κ2 O 1,O 2)cobaltate(II) dihydrate: an ion-pair complex
Source: Acta Crystallogr Sect E Struct Rep Online. 2011 Aug 27;67(Pt 9):m1269. doi: 10.1107/S1600536811031357 (PMC3200586; doi:10.1107/S1600536811031357)
Supplement: Supplementary file 1 [file e-67-m1269-sup1.cif]

##############################################################################
#                                                                            #
# This CIF contains the data in a paper accepted for publication in          #
# Acta Crystallographica Section E. It conforms to the requirements of       #
# Notes for Authors for Acta Crystallographica Section E, and has been       #
# peer reviewed under the auspices of the IUCr Commission on Journals.       #
#                                                                            #
# Full details of the Crystallographic Information File format               #
# are given in the paper "The Crystallographic Information File (CIF):       #
# a New Standard Archive File for Crystallography" by S. R. Hall, F. H.      #
# Allen and I. D. Brown [Acta Cryst. (1991), A47, 655-685].                  #
#                                                                            #
# The current version of the core CIF dictionary is obtainable from          #
# ftp://ftp.iucr.org/pub/cif_core.dic.                                       #
#                                                                            #
# Software is freely available for graphical display of the structure(s)     #
# in this CIF. For information consult the CIF software page                 #
# http://www.iucr.org/resources/cif/software.                                #
#                                                                            #
# This file may be used for bona fide research purposes within the           #
# scientific community so long as proper attribution is given to the journal # 
# article from which it was obtained.                                        #
#                                                                            #
##############################################################################
data_I
_audit_creation_method     SHELXL-97
_chemical_name_systematic
;
Bis(<i>N</i>,<i>N</i>'-dimethylethylenediammonium)
tris(oxalato-\k^2^<i>O</i>^1^,<i>O</i>^2^)cobaltate(II)
dihydrate
;
_chemical_name_common     ?
_chemical_formula_moiety     '2(C4 H14 N2 +), C6 Co O12 2-, 2(H2 O)'
_chemical_formula_sum     'C14 H32 Co N4 O14'
_chemical_formula_iupac     '(C4 H14 N2)2 [Co (C2 O4)3], 2H2 O'
_chemical_formula_weight     539.37
_chemical_melting_point     ?
_symmetry_cell_setting     monoclinic
_symmetry_space_group_name_H-M     'P 21/c'
_symmetry_space_group_name_Hall     ?
loop_
    _symmetry_equiv_pos_as_xyz
    'x, y, z'
    '-x, y+1/2, -z+1/2'
    '-x, -y, -z'
    'x, -y-1/2, z-1/2'
_cell_length_a     12.625(3)
_cell_length_b     13.411(4)
_cell_length_c     16.996(2)
_cell_angle_alpha     90.00
_cell_angle_beta     125.91(2)
_cell_angle_gamma     90.00
_cell_volume     2330.7(11)
_cell_formula_units_Z     4
_cell_measurement_reflns_used     5427
_cell_measurement_theta_min     0.407
_cell_measurement_theta_max     27.485
_cell_measurement_temperature     293(2)
_exptl_crystal_description     cube
_exptl_crystal_colour     pink
_exptl_crystal_size_max     0.50
_exptl_crystal_size_mid     0.48
_exptl_crystal_size_min     0.26
_exptl_crystal_density_diffrn     1.537
_exptl_crystal_density_meas     ?
_exptl_crystal_density_method     'not measured'
_exptl_crystal_F_000     1132
_exptl_absorpt_coefficient_mu     0.811
_exptl_absorpt_correction_type     multi-scan
_exptl_absorpt_process_details     '(SCALEPACK; Otwinowski & Minor, 1997)'
_exptl_absorpt_correction_T_min     0.720
_exptl_absorpt_correction_T_max     0.800
_exptl_special_details     ?
_diffrn_ambient_temperature     293(2)
_diffrn_radiation_type     MoK\a
_diffrn_radiation_wavelength     0.71070
_diffrn_radiation_monochromator     graphite
_diffrn_measurement_device_type     'Nonius KappaCCD'
_diffrn_measurement_method     '\f and \w'
_diffrn_detector_area_resol_mean     9
_diffrn_reflns_number     9121
_diffrn_reflns_av_R_equivalents     0.0176
_diffrn_reflns_av_sigmaI/netI     0.0300
_diffrn_reflns_theta_min     3.38
_diffrn_reflns_theta_max     27.54
_diffrn_reflns_theta_full     27.54
_diffrn_measured_fraction_theta_max     0.992
_diffrn_measured_fraction_theta_full     0.992
_diffrn_reflns_limit_h_min     -16
_diffrn_reflns_limit_h_max     16
_diffrn_reflns_limit_k_min     -16
_diffrn_reflns_limit_k_max     17
_diffrn_reflns_limit_l_min     -21
_diffrn_reflns_limit_l_max     22
_diffrn_standards_number     0
_diffrn_standards_interval_count     .
_diffrn_standards_interval_time     .
_diffrn_standards_decay_%     ?
_refine_special_details
;
Refinement of <i>F</i>^2^ against ALL reflections. The weighted <i>R</i>-factor
<i>wR</i> and goodness of fit <i>S</i> are based on <i>F</i>^2^, conventional
<i>R</i>-factors <i>R</i> are based on <i>F</i>, with <i>F</i> set to zero for
negative <i>F</i>^2^. The threshold expression of <i>F</i>^2^ >
\s(<i>F</i>^2^) is used only for calculating <i>R</i>-factors(gt) <i>etc</i>.
and is not relevant to the choice of reflections for refinement.
<i>R</i>-factors based on <i>F</i>^2^ are statistically about twice as large
as those based on <i>F</i>, and <i>R</i>- factors based on ALL data will be
even larger.
;
_reflns_number_total     5342
_reflns_number_gt     4178
_reflns_threshold_expression     I>2\s(I)
_refine_ls_structure_factor_coef     Fsqd
_refine_ls_matrix_type     full
_refine_ls_R_factor_all     0.0627
_refine_ls_R_factor_gt     0.0468
_refine_ls_wR_factor_gt     0.1222
_refine_ls_wR_factor_ref     0.1329
_refine_ls_goodness_of_fit_ref     1.048
_refine_ls_restrained_S_all     1.048
_refine_ls_number_reflns     5333
_refine_ls_number_parameters     302
_refine_ls_number_restraints     0
_refine_ls_hydrogen_treatment     constr
_refine_ls_weighting_scheme     calc
_refine_ls_weighting_details
         'calc w=1/[\s^2^(Fo^2^)+(0.0615P)^2^+2.5540P] where P=(Fo^2^+2Fc^2^)/3'
_atom_sites_solution_hydrogens     difmap
_atom_sites_solution_primary     direct
_atom_sites_solution_secondary     difmap
_refine_ls_shift/su_max     0.001
_refine_ls_shift/su_mean     0.000
_refine_diff_density_max     1.240
_refine_diff_density_min     -0.478
_refine_ls_extinction_method     none
_refine_ls_extinction_coef     ?
loop_
    _atom_type_symbol
    _atom_type_description
    _atom_type_scat_dispersion_real
    _atom_type_scat_dispersion_imag
    _atom_type_scat_source
    'C' 'C' 0.0033 0.0016
                         'International Tables Vol C Tables 4.2.6.8 and 6.1.1.4'
    'H' 'H' 0.0000 0.0000
                         'International Tables Vol C Tables 4.2.6.8 and 6.1.1.4'
    'Co' 'Co' 0.3494 0.9721
                         'International Tables Vol C Tables 4.2.6.8 and 6.1.1.4'
    'N' 'N' 0.0061 0.0033
                         'International Tables Vol C Tables 4.2.6.8 and 6.1.1.4'
    'O' 'O' 0.0106 0.0060
                         'International Tables Vol C Tables 4.2.6.8 and 6.1.1.4'
_computing_data_collection
                   'DENZO (Otwinowski & Minor, 1997) and COLLECT (Nonius, 1999)'
_computing_cell_refinement
                   'DENZO (Otwinowski & Minor, 1997) and COLLECT (Nonius, 1999)'
_computing_data_reduction     'SCALEPACK (Otwinowski & Minor, 1997)'
_computing_structure_solution     'SHELXS97 (Sheldrick, 2008)'
_computing_structure_refinement
                  'SHELXL97 (Sheldrick, 2008) and CRYSTALBUILDER (Welter, 2006)'
_computing_molecular_graphics     'PLATON (Spek, 2009)'
_computing_publication_material     'SHELXL97 (Sheldrick, 2008)'
loop_
    _atom_site_type_symbol
    _atom_site_label
    _atom_site_fract_x
    _atom_site_fract_y
    _atom_site_fract_z
    _atom_site_U_iso_or_equiv
    _atom_site_adp_type
    _atom_site_calc_flag
    _atom_site_refinement_flags
    _atom_site_occupancy
    _atom_site_symmetry_multiplicity
    _atom_site_disorder_assembly
    _atom_site_disorder_group
    Co Co1 0.19856(3) 0.25025(2) 0.04584(2) 0.02870(12) Uani d . 1 1 . .
    O O1 0.1066(2) 0.28305(14) 0.11324(14) 0.0380(4) Uani d . 1 1 . .
    O O2 0.1676(2) 0.40241(14) 0.02043(14) 0.0373(4) Uani d . 1 1 . .
    O O3 0.38888(19) 0.27837(17) 0.17225(13) 0.0404(5) Uani d . 1 1 . .
    O O4 0.30589(18) 0.24570(14) -0.01047(13) 0.0341(4) Uani d . 1 1 . .
    O O5 0.19519(17) 0.09766(13) 0.06110(12) 0.0326(4) Uani d . 1 1 . .
    O O6 0.02190(17) 0.21331(13) -0.08801(13) 0.0342(4) Uani d . 1 1 . .
    O O7 0.0523(2) 0.41384(16) 0.16340(16) 0.0492(5) Uani d . 1 1 . .
    O O8 0.1380(2) 0.53582(14) 0.08303(15) 0.0423(5) Uani d . 1 1 . .
    O O9 0.5759(2) 0.33994(19) 0.20796(14) 0.0520(6) Uani d . 1 1 . .
    O O10 0.4998(2) 0.2882(2) 0.02668(16) 0.0600(7) Uani d . 1 1 . .
    O O11 0.09729(19) -0.03816(13) -0.02854(13) 0.0358(4) Uani d . 1 1 . .
    O O12 -0.0938(2) 0.07973(15) -0.17267(13) 0.0477(5) Uani d . 1 1 . .
    C C1 0.0942(3) 0.3754(2) 0.12066(18) 0.0321(5) Uani d . 1 1 . .
    C C2 0.1363(3) 0.44434(19) 0.06991(18) 0.0319(5) Uani d . 1 1 . .
    C C3 0.4665(3) 0.3009(2) 0.15178(18) 0.0335(6) Uani d . 1 1 . .
    C C4 0.4215(3) 0.2767(2) 0.04675(18) 0.0328(5) Uani d . 1 1 . .
    C C5 0.1060(2) 0.05329(18) -0.01538(16) 0.0268(5) Uani d . 1 1 . .
    C C6 0.0010(2) 0.12061(18) -0.09993(17) 0.0288(5) Uani d . 1 1 . .
    C C11 0.4502(4) 0.9703(3) 0.1245(3) 0.0728(11) Uani d . 1 1 . .
    H H11A 0.5370 0.9437 0.1670 0.109 Uiso calc R 1 1 . .
    H H11B 0.4438 1.0308 0.1516 0.109 Uiso calc R 1 1 . .
    H H11C 0.4316 0.9839 0.0621 0.109 Uiso calc R 1 1 . .
    N N10 0.3537(3) 0.8959(2) 0.11339(17) 0.0477(6) Uani d . 1 1 . .
    H H10N 0.3732 0.8813 0.1722 0.057 Uiso calc R 1 1 . .
    H H10M 0.2729 0.9225 0.0771 0.057 Uiso calc R 1 1 . .
    C C12 0.3555(4) 0.8048(3) 0.0674(3) 0.0550(8) Uani d . 1 1 . .
    H H12A 0.4417 0.7746 0.1064 0.066 Uiso calc R 1 1 . .
    H H12B 0.3337 0.8194 0.0035 0.066 Uiso calc R 1 1 . .
    C C13 0.2585(3) 0.7372(3) 0.0593(2) 0.0548(9) Uani d . 1 1 . .
    H H13A 0.1719 0.7653 0.0144 0.066 Uiso calc R 1 1 . .
    H H13B 0.2744 0.7310 0.1222 0.066 Uiso calc R 1 1 . .
    N N9 0.2635(3) 0.6321(2) 0.02300(19) 0.0516(7) Uani d . 1 1 . .
    H H9N1 0.2019 0.5941 0.0192 0.062 Uiso calc R 1 1 . .
    H H9N2 0.2412 0.6386 -0.0377 0.062 Uiso calc R 1 1 . .
    C C14 0.3862(4) 0.5786(4) 0.0800(3) 0.0795(13) Uani d . 1 1 . .
    H H14A 0.4520 0.6153 0.0807 0.119 Uiso calc R 1 1 . .
    H H14B 0.3757 0.5141 0.0518 0.119 Uiso calc R 1 1 . .
    H H14C 0.4122 0.5709 0.1452 0.119 Uiso calc R 1 1 . .
    O O13 0.7540(2) 0.3562(2) 0.14165(16) 0.0632(7) Uani d . 1 1 . .
    H H13O 0.8069 0.3745 0.2082 0.095 Uiso d R 1 1 . .
    H H13W 0.6669 0.3440 0.1227 0.095 Uiso d R 1 1 . .
    O O14 0.2551(4) 0.4143(3) 0.3690(2) 0.1119(14) Uani d . 1 1 . .
    H H14O 0.1813 0.4028 0.3031 0.168 Uiso d R 1 1 . .
    H H14W 0.2973 0.3604 0.4146 0.168 Uiso d R 1 1 . .
    N N8 -0.1051(2) 0.12399(17) 0.28323(16) 0.0366(5) Uani d . 1 1 . .
    H H8NA -0.0724 0.1751 0.3256 0.044 Uiso calc R 1 1 . .
    H H8NB -0.0788 0.0667 0.3173 0.044 Uiso calc R 1 1 . .
    N N7 0.1385(2) 0.11853(17) 0.22373(15) 0.0323(5) Uani d . 1 1 . .
    H H7NA 0.1035 0.0668 0.1821 0.039 Uiso calc R 1 1 . .
    H H7NB 0.1129 0.1752 0.1888 0.039 Uiso calc R 1 1 . .
    C C7 0.2830(3) 0.1114(3) 0.2847(2) 0.0470(7) Uani d . 1 1 . .
    H H7A 0.3200 0.1654 0.3304 0.070 Uiso calc R 1 1 . .
    H H7B 0.3126 0.1149 0.2441 0.070 Uiso calc R 1 1 . .
    H H7C 0.3098 0.0491 0.3191 0.070 Uiso calc R 1 1 . .
    C C8 0.0909(3) 0.1176(2) 0.2861(2) 0.0435(7) Uani d . 1 1 . .
    H H8C 0.1306 0.1720 0.3325 0.052 Uiso calc R 1 1 . .
    H H8D 0.1152 0.0554 0.3218 0.052 Uiso calc R 1 1 . .
    C C9 -0.0551(3) 0.1289(2) 0.2227(2) 0.0431(7) Uani d . 1 1 . .
    H H9A -0.0790 0.1923 0.1889 0.052 Uiso calc R 1 1 . .
    H H9B -0.0944 0.0761 0.1745 0.052 Uiso calc R 1 1 . .
    C C10 -0.2507(3) 0.1290(3) 0.2196(2) 0.0522(8) Uani d . 1 1 . .
    H H10A -0.2781 0.1938 0.1902 0.078 Uiso calc R 1 1 . .
    H H10B -0.2828 0.1173 0.2579 0.078 Uiso calc R 1 1 . .
    H H10C -0.2849 0.0792 0.1698 0.078 Uiso calc R 1 1 . .
loop_
    _atom_site_aniso_label
    _atom_site_aniso_U_11
    _atom_site_aniso_U_22
    _atom_site_aniso_U_33
    _atom_site_aniso_U_12
    _atom_site_aniso_U_13
    _atom_site_aniso_U_23
    Co1 0.02854(19) 0.02694(19) 0.02907(19) -0.00288(13) 0.01603(15)
                                                                    -0.00256(13)
    O1 0.0469(11) 0.0303(9) 0.0484(11) -0.0013(9) 0.0343(10) 0.0026(8)
    O2 0.0533(11) 0.0260(9) 0.0479(11) -0.0014(8) 0.0383(10) -0.0007(8)
    O3 0.0336(10) 0.0596(13) 0.0273(9) -0.0106(9) 0.0175(8) -0.0065(9)
    O4 0.0287(9) 0.0466(11) 0.0263(9) -0.0050(8) 0.0157(7) -0.0088(7)
    O5 0.0323(9) 0.0259(9) 0.0267(8) 0.0001(7) 0.0101(7) 0.0016(7)
    O6 0.0315(9) 0.0238(9) 0.0313(9) 0.0001(7) 0.0095(8) 0.0033(7)
    O7 0.0695(15) 0.0436(12) 0.0593(13) 0.0075(11) 0.0517(12) 0.0045(10)
    O8 0.0601(13) 0.0273(10) 0.0505(12) -0.0033(9) 0.0385(11) -0.0035(8)
    O9 0.0340(11) 0.0808(17) 0.0327(10) -0.0197(11) 0.0148(9) -0.0160(10)
    O10 0.0396(12) 0.107(2) 0.0396(12) -0.0170(13) 0.0268(10) -0.0131(12)
    O11 0.0424(10) 0.0249(9) 0.0337(9) 0.0000(8) 0.0188(8) 0.0001(7)
    O12 0.0432(11) 0.0347(11) 0.0292(10) -0.0058(9) 0.0010(9) -0.0006(8)
    C1 0.0327(13) 0.0331(13) 0.0326(13) 0.0011(11) 0.0203(11) 0.0018(10)
    C2 0.0355(14) 0.0286(13) 0.0332(13) -0.0005(10) 0.0210(11) 0.0006(10)
    C3 0.0303(13) 0.0386(15) 0.0258(12) -0.0009(11) 0.0133(10) -0.0023(10)
    C4 0.0292(13) 0.0390(14) 0.0273(12) -0.0012(11) 0.0150(11) -0.0022(10)
    C5 0.0282(12) 0.0255(12) 0.0252(11) 0.0004(9) 0.0147(10) 0.0018(9)
    C6 0.0293(12) 0.0262(12) 0.0254(11) -0.0004(10) 0.0128(10) 0.0013(9)
    C11 0.058(2) 0.071(3) 0.086(3) -0.004(2) 0.041(2) 0.003(2)
    N10 0.0509(15) 0.0483(15) 0.0315(12) 0.0179(12) 0.0171(11) 0.0057(10)
    C12 0.056(2) 0.061(2) 0.0536(19) -0.0043(17) 0.0353(17) -0.0044(16)
    C13 0.0442(18) 0.081(3) 0.0441(17) -0.0077(16) 0.0286(15) -0.0094(16)
    N9 0.0537(16) 0.0543(16) 0.0420(14) -0.0178(13) 0.0253(13) 0.0014(12)
    C14 0.059(2) 0.085(3) 0.088(3) 0.000(2) 0.040(2) 0.028(2)
    O13 0.0463(13) 0.104(2) 0.0393(12) -0.0317(13) 0.0251(10) -0.0199(12)
    O14 0.138(3) 0.080(2) 0.077(2) -0.014(2) 0.040(2) 0.0358(18)
    N8 0.0499(14) 0.0315(11) 0.0385(12) -0.0079(10) 0.0315(11) -0.0056(9)
    N7 0.0361(11) 0.0314(11) 0.0307(10) -0.0083(9) 0.0204(9) -0.0060(9)
    C7 0.0385(15) 0.059(2) 0.0353(14) -0.0051(14) 0.0171(12) 0.0006(13)
    C8 0.0480(16) 0.0519(18) 0.0325(14) -0.0062(14) 0.0248(13) -0.0056(12)
    C9 0.0486(17) 0.0490(17) 0.0361(14) 0.0001(14) 0.0273(13) 0.0006(12)
    C10 0.0488(18) 0.055(2) 0.0487(18) 0.0006(15) 0.0261(15) 0.0021(15)
_geom_special_details
;
All e.s.d.'s (except the e.s.d. in the dihedral angle between two l.s. planes)
are estimated using the full covariance matrix. The cell e.s.d.'s are taken
into account individually in the estimation of e.s.d.'s in distances, angles
and torsion angles; correlations between e.s.d.'s in cell parameters are only
used when they are defined by crystal symmetry. An approximate (isotropic)
treatment of cell e.s.d.'s is used for estimating e.s.d.'s involving l.s.
planes.
;
loop_
    _geom_bond_atom_site_label_1
    _geom_bond_atom_site_label_2
    _geom_bond_site_symmetry_2
    _geom_bond_distance
    _geom_bond_publ_flag
    Co1 O5 . 2.0663(19) n
    Co1 O4 . 2.0680(19) n
    Co1 O2 . 2.075(2) n
    Co1 O1 . 2.1004(19) n
    Co1 O6 . 2.1079(19) n
    Co1 O3 . 2.116(2) n
    O1 C1 . 1.264(3) ?
    O2 C2 . 1.253(3) ?
    O3 C3 . 1.254(3) ?
    O4 C4 . 1.259(3) ?
    O5 C5 . 1.263(3) ?
    O6 C6 . 1.262(3) ?
    O7 C1 . 1.235(3) ?
    O8 C2 . 1.245(3) ?
    O9 C3 . 1.243(3) ?
    O10 C4 . 1.229(3) ?
    O11 C5 . 1.240(3) ?
    O12 C6 . 1.235(3) ?
    C1 C2 . 1.555(3) ?
    C3 C4 . 1.557(3) ?
    C5 C6 . 1.550(3) ?
    C11 N10 . 1.498(5) ?
    C11 H11A . 0.9600 ?
    C11 H11B . 0.9600 ?
    C11 H11C . 0.9600 ?
    N10 C12 . 1.458(4) ?
    N10 H10N . 0.9000 ?
    N10 H10M . 0.9000 ?
    C12 C13 . 1.463(5) ?
    C12 H12A . 0.9700 ?
    C12 H12B . 0.9700 ?
    C13 N9 . 1.555(5) ?
    C13 H13A . 0.9700 ?
    C13 H13B . 0.9700 ?
    N9 C14 . 1.446(5) ?
    N9 H9N1 . 0.9000 ?
    N9 H9N2 . 0.9000 ?
    C14 H14A . 0.9600 ?
    C14 H14B . 0.9600 ?
    C14 H14C . 0.9600 ?
    O13 H13O . 0.9484 ?
    O13 H13W . 0.9606 ?
    O14 H14O . 0.9599 ?
    O14 H14W . 0.9599 ?
    N8 C9 . 1.490(3) ?
    N8 C10 . 1.490(4) ?
    N8 H8NA . 0.9000 ?
    N8 H8NB . 0.9000 ?
    N7 C7 . 1.480(4) ?
    N7 C8 . 1.494(3) ?
    N7 H7NA . 0.9000 ?
    N7 H7NB . 0.9000 ?
    C7 H7A . 0.9600 ?
    C7 H7B . 0.9600 ?
    C7 H7C . 0.9600 ?
    C8 C9 . 1.501(4) ?
    C8 H8C . 0.9700 ?
    C8 H8D . 0.9700 ?
    C9 H9A . 0.9700 ?
    C9 H9B . 0.9700 ?
    C10 H10A . 0.9600 ?
    C10 H10B . 0.9600 ?
    C10 H10C . 0.9600 ?
loop_
    _geom_angle_atom_site_label_1
    _geom_angle_atom_site_label_2
    _geom_angle_atom_site_label_3
    _geom_angle_site_symmetry_1
    _geom_angle_site_symmetry_3
    _geom_angle
    _geom_angle_publ_flag
    O5 Co1 O4 . . 95.52(8) ?
    O5 Co1 O2 . . 170.01(8) n
    O4 Co1 O2 . . 91.57(7) ?
    O5 Co1 O1 . . 94.60(7) ?
    O4 Co1 O1 . . 168.55(7) n
    O2 Co1 O1 . . 79.08(7) n
    O5 Co1 O6 . . 79.40(7) n
    O4 Co1 O6 . . 93.41(8) ?
    O2 Co1 O6 . . 93.19(8) ?
    O1 Co1 O6 . . 93.70(8) ?
    O5 Co1 O3 . . 98.27(8) ?
    O4 Co1 O3 . . 79.23(7) n
    O2 Co1 O3 . . 89.95(9) ?
    O1 Co1 O3 . . 94.04(8) ?
    O6 Co1 O3 . . 172.08(8) n
    C1 O1 Co1 . . 113.60(16) ?
    C2 O2 Co1 . . 113.38(16) ?
    C3 O3 Co1 . . 111.60(16) ?
    C4 O4 Co1 . . 114.24(16) ?
    C5 O5 Co1 . . 114.15(15) ?
    C6 O6 Co1 . . 113.20(15) ?
    O7 C1 O1 . . 126.1(2) ?
    O7 C1 C2 . . 118.8(2) ?
    O1 C1 C2 . . 115.1(2) ?
    O8 C2 O2 . . 125.7(2) ?
    O8 C2 C1 . . 117.5(2) ?
    O2 C2 C1 . . 116.8(2) ?
    O9 C3 O3 . . 125.8(2) ?
    O9 C3 C4 . . 117.5(2) ?
    O3 C3 C4 . . 116.7(2) ?
    O10 C4 O4 . . 125.7(2) ?
    O10 C4 C3 . . 118.7(2) ?
    O4 C4 C3 . . 115.6(2) ?
    O11 C5 O5 . . 125.7(2) ?
    O11 C5 C6 . . 118.1(2) ?
    O5 C5 C6 . . 116.2(2) ?
    O12 C6 O6 . . 125.9(2) ?
    O12 C6 C5 . . 118.0(2) ?
    O6 C6 C5 . . 116.1(2) ?
    N10 C11 H11A . . 109.5 ?
    N10 C11 H11B . . 109.5 ?
    H11A C11 H11B . . 109.5 ?
    N10 C11 H11C . . 109.5 ?
    H11A C11 H11C . . 109.5 ?
    H11B C11 H11C . . 109.5 ?
    C12 N10 C11 . . 111.0(3) ?
    C12 N10 H10N . . 109.4 ?
    C11 N10 H10N . . 109.4 ?
    C12 N10 H10M . . 109.4 ?
    C11 N10 H10M . . 109.4 ?
    H10N N10 H10M . . 108.0 ?
    N10 C12 C13 . . 107.1(3) ?
    N10 C12 H12A . . 110.3 ?
    C13 C12 H12A . . 110.3 ?
    N10 C12 H12B . . 110.3 ?
    C13 C12 H12B . . 110.3 ?
    H12A C12 H12B . . 108.6 ?
    C12 C13 N9 . . 111.9(3) ?
    C12 C13 H13A . . 109.2 ?
    N9 C13 H13A . . 109.2 ?
    C12 C13 H13B . . 109.2 ?
    N9 C13 H13B . . 109.2 ?
    H13A C13 H13B . . 107.9 ?
    C14 N9 C13 . . 117.4(3) ?
    C14 N9 H9N1 . . 107.9 ?
    C13 N9 H9N1 . . 107.9 ?
    C14 N9 H9N2 . . 107.9 ?
    C13 N9 H9N2 . . 107.9 ?
    H9N1 N9 H9N2 . . 107.2 ?
    N9 C14 H14A . . 109.5 ?
    N9 C14 H14B . . 109.5 ?
    H14A C14 H14B . . 109.5 ?
    N9 C14 H14C . . 109.5 ?
    H14A C14 H14C . . 109.5 ?
    H14B C14 H14C . . 109.5 ?
    H13O O13 H13W . . 108.1 ?
    H14O O14 H14W . . 121.4 ?
    C9 N8 C10 . . 109.8(2) ?
    C9 N8 H8NA . . 109.7 ?
    C10 N8 H8NA . . 109.7 ?
    C9 N8 H8NB . . 109.7 ?
    C10 N8 H8NB . . 109.7 ?
    H8NA N8 H8NB . . 108.2 ?
    C7 N7 C8 . . 110.2(2) ?
    C7 N7 H7NA . . 109.6 ?
    C8 N7 H7NA . . 109.6 ?
    C7 N7 H7NB . . 109.6 ?
    C8 N7 H7NB . . 109.6 ?
    H7NA N7 H7NB . . 108.1 ?
    N7 C7 H7A . . 109.5 ?
    N7 C7 H7B . . 109.5 ?
    H7A C7 H7B . . 109.5 ?
    N7 C7 H7C . . 109.5 ?
    H7A C7 H7C . . 109.5 ?
    H7B C7 H7C . . 109.5 ?
    N7 C8 C9 . . 109.1(2) ?
    N7 C8 H8C . . 109.9 ?
    C9 C8 H8C . . 109.9 ?
    N7 C8 H8D . . 109.9 ?
    C9 C8 H8D . . 109.9 ?
    H8C C8 H8D . . 108.3 ?
    N8 C9 C8 . . 109.8(2) ?
    N8 C9 H9A . . 109.7 ?
    C8 C9 H9A . . 109.7 ?
    N8 C9 H9B . . 109.7 ?
    C8 C9 H9B . . 109.7 ?
    H9A C9 H9B . . 108.2 ?
    N8 C10 H10A . . 109.5 ?
    N8 C10 H10B . . 109.5 ?
    H10A C10 H10B . . 109.5 ?
    N8 C10 H10C . . 109.5 ?
    H10A C10 H10C . . 109.5 ?
    H10B C10 H10C . . 109.5 ?
loop_
    _geom_torsion_atom_site_label_1
    _geom_torsion_atom_site_label_2
    _geom_torsion_atom_site_label_3
    _geom_torsion_atom_site_label_4
    _geom_torsion_site_symmetry_1
    _geom_torsion_site_symmetry_2
    _geom_torsion_site_symmetry_3
    _geom_torsion_site_symmetry_4
    _geom_torsion
    _geom_torsion_publ_flag
    O5 Co1 O1 C1 . . . . 177.89(18) ?
    O4 Co1 O1 C1 . . . . 25.8(5) ?
    O2 Co1 O1 C1 . . . . -9.93(18) ?
    O6 Co1 O1 C1 . . . . -102.47(19) ?
    O3 Co1 O1 C1 . . . . 79.24(19) ?
    O5 Co1 O2 C2 . . . . 64.5(5) ?
    O4 Co1 O2 C2 . . . . -160.22(19) ?
    O1 Co1 O2 C2 . . . . 13.13(18) ?
    O6 Co1 O2 C2 . . . . 106.28(19) ?
    O3 Co1 O2 C2 . . . . -80.99(19) ?
    O5 Co1 O3 C3 . . . . 108.9(2) ?
    O4 Co1 O3 C3 . . . . 14.76(19) ?
    O2 Co1 O3 C3 . . . . -76.8(2) ?
    O1 Co1 O3 C3 . . . . -155.9(2) ?
    O6 Co1 O3 C3 . . . . 36.6(7) ?
    O5 Co1 O4 C4 . . . . -108.70(19) ?
    O2 Co1 O4 C4 . . . . 78.35(19) ?
    O1 Co1 O4 C4 . . . . 43.4(5) ?
    O6 Co1 O4 C4 . . . . 171.64(19) ?
    O3 Co1 O4 C4 . . . . -11.30(19) ?
    O4 Co1 O5 C5 . . . . -83.76(17) ?
    O2 Co1 O5 C5 . . . . 51.3(5) ?
    O1 Co1 O5 C5 . . . . 101.59(18) ?
    O6 Co1 O5 C5 . . . . 8.69(17) ?
    O3 Co1 O5 C5 . . . . -163.64(17) ?
    O5 Co1 O6 C6 . . . . -4.67(17) ?
    O4 Co1 O6 C6 . . . . 90.32(18) ?
    O2 Co1 O6 C6 . . . . -177.91(18) ?
    O1 Co1 O6 C6 . . . . -98.67(18) ?
    O3 Co1 O6 C6 . . . . 68.9(6) ?
    Co1 O1 C1 O7 . . . . -174.5(2) ?
    Co1 O1 C1 C2 . . . . 5.8(3) ?
    Co1 O2 C2 O8 . . . . 164.7(2) ?
    Co1 O2 C2 C1 . . . . -14.1(3) ?
    O7 C1 C2 O8 . . . . 7.1(4) ?
    O1 C1 C2 O8 . . . . -173.2(2) ?
    O7 C1 C2 O2 . . . . -174.1(3) ?
    O1 C1 C2 O2 . . . . 5.7(4) ?
    Co1 O3 C3 O9 . . . . 164.8(3) ?
    Co1 O3 C3 C4 . . . . -15.7(3) ?
    Co1 O4 C4 O10 . . . . -174.0(3) ?
    Co1 O4 C4 C3 . . . . 6.7(3) ?
    O9 C3 C4 O10 . . . . 6.8(4) ?
    O3 C3 C4 O10 . . . . -172.7(3) ?
    O9 C3 C4 O4 . . . . -173.8(3) ?
    O3 C3 C4 O4 . . . . 6.6(4) ?
    Co1 O5 C5 O11 . . . . 167.8(2) ?
    Co1 O5 C5 C6 . . . . -10.8(3) ?
    Co1 O6 C6 O12 . . . . -178.4(2) ?
    Co1 O6 C6 C5 . . . . 0.7(3) ?
    O11 C5 C6 O12 . . . . 7.4(4) ?
    O5 C5 C6 O12 . . . . -173.9(2) ?
    O11 C5 C6 O6 . . . . -171.7(2) ?
    O5 C5 C6 O6 . . . . 7.0(3) ?
    C11 N10 C12 C13 . . . . -179.8(3) ?
    N10 C12 C13 N9 . . . . -172.8(3) ?
    C12 C13 N9 C14 . . . . 58.1(4) ?
    C7 N7 C8 C9 . . . . 177.9(3) ?
    C10 N8 C9 C8 . . . . -176.6(3) ?
    N7 C8 C9 N8 . . . . 177.7(2) ?
loop_
    _geom_hbond_atom_site_label_D
    _geom_hbond_atom_site_label_H
    _geom_hbond_atom_site_label_A
    _geom_hbond_site_symmetry_A
    _geom_hbond_distance_DH
    _geom_hbond_distance_HA
    _geom_hbond_distance_DA
    _geom_hbond_angle_DHA
    N9 H9N1 O8 . 0.90 1.86 2.668(3) 147.9
    O14 H14O O7 . 0.96 1.94 2.876(4) 163.2
    N7 H7NB O1 . 0.90 1.90 2.769(3) 160.5
    O13 H13W O10 . 0.96 1.91 2.755(3) 145.8
    N10 H10M O11 1_565 0.90 1.94 2.814(3) 164.7
    N10 H10N O9 2_655 0.90 1.83 2.721(3) 173.4
    N9 H9N2 O13 3_665 0.90 1.80 2.679(3) 163.4
    N8 H8NA O6 4_566 0.90 1.94 2.829(3) 169.5
    N8 H8NB O7 2_545 0.90 2.07 2.916(3) 155.5
    N8 H8NB O8 2_545 0.90 2.25 2.801(3) 118.8
    N7 H7NA O12 3 0.90 1.97 2.751(3) 144.2
    O13 H13O O12 4_666 0.95 1.75 2.698(3) 174.1
data_global
_journal_date_recd_electronic     2011-07-11
_journal_date_accepted     2011-08-03
_journal_name_full     'Acta Crystallographica, Section E'
_journal_year     2011
_journal_volume     67
_journal_issue      9
_journal_page_first     m1269
_journal_page_last     m1269
_journal_paper_category     QM
_journal_coeditor_code     BT5577
_publ_contact_author_name
;
'Mohamed Gaye
;
_publ_contact_author_address
;
D\'epartement de Chimie
Facult\'e des Sciences et Techniques
Universit\'e Cheikh Anta Diop
Dakar S\'en\'egal
;
_publ_contact_author_email     'mlgayeastou@yahoo.fr'
_publ_contact_author_fax     '002218246318'
_publ_contact_author_phone     '002218247804'
_publ_section_title
;
Bis(<i>N</i>,<i>N</i>'-dimethylethylenediammonium)
tris(oxalato-\k^2^<i>O</i>^1^,<i>O</i>^2^)cobaltate(II) dihydrate: an ion-pair
complex
;
loop_
    _publ_author_name
    _publ_author_address
    'Gaye, Papa Aly'
;
D\'epartement de Chimie
Facult\'e des Sciences et Techniques
Universit\'e Cheikh Anta Diop
Dakar
Senegal
;
    'Sy, Adama'
;
D\'epartement de Chimie
Facult\'e des Sciences et Techniques
Universit\'e Cheikh Anta Diop
Dakar
Senegal
;
    'Thiam, Ibrahima Elhadj'
;
D\'epartement de Chimie
Facult\'e des Sciences et Techniques
Universit\'e Cheikh Anta Diop
Dakar
Senegal
;
    'Gaye, Mohamed'
;
D\'epartement de Chimie
Facult\'e des Sciences et Techniques
Universit\'e Cheikh Anta Diop
Dakar
Senegal
;
    'Retailleau, Pascal'
;
ICSN-CNRS, Laboratoire de Cristallochimie,
1 Avenue la Terasse, 91198 Gift sur Yvette,
France
;
_publ_section_synopsis     .
_iucr_refine_instructions_details
;
TITL CrystalBuilderInfo $monoclinic $P 21/c $? $pink $
CELL  0.7107  12.625  13.411  16.996  90.00 125.91  90.00
ZERR  4        0.003     0.004    0.002    0.0    0.02    0.0
LATT   1
SYMM   -X    ,   Y+.50,  -Z+.50
SFAC    C    H    CO   N    O
UNIT   56 128 4 16 56
DEFS 0.002 0.2 0.01 0.03       ! Global default restraint esds
SIZE  0.1  0.1  0.1
TEMP  20
OMIT       0   2   0
OMIT   0   0   2
OMIT     0   1   1
OMIT   -1   1   1
OMIT   -1   0   2
OMIT  1   0   0
OMIT   1   1   0
OMIT     -1   1   2
OMIT    0   1   2
EQIV  $1 x, 1+y, z
EQIV  $2  -x, -1/2 + y, 1/2 - z
EQIV  $3  x, 1/2 - y, 1/2 + z
EQIV  $4  -x, -y , -z
EQIV  $5  1 - x, 1/2 + y, 1/2 - z
EQIV  $6 1 - x, 1 - y,  -z
EQIV  $7  1 + x, 1/2 - y, 1/2 + z
ACTA
REM DFIX 0.96 O13 H13O O13 H13W O14 H14O O14 H14W
L.S. 13
WPDB
REM DELU C11 N10 C12 C13 N9 C14
REM SIMU  C11 N10 C12 C13 N9 C14
CONF
HTAB N9 O8
HTAB O14 O7
HTAB N7 O1
HTAB O13 O10
HTAB N10 O11_$1
HTAB N10 O9_$5
HTAB N9 O13_$6
HTAB O14 O3_$3
HTAB N8 O6_$3
HTAB N8 O7_$2
HTAB N8 O8_$2
HTAB N7 O12_$4
HTAB O13 O12_$7
BOND  $H
FMAP 2
WGHT    0.061500    2.554000
FVAR       0.45610
CO1   3    0.198563    0.250246    0.045838    11.00000    0.02854    0.02694 =
         0.02907   -0.00256    0.01603   -0.00288
O1    5    0.106648    0.283047    0.113238    11.00000    0.04688    0.03025 =
         0.04838    0.00257    0.03432   -0.00134
O2    5    0.167588    0.402415    0.020433    11.00000    0.05330    0.02597 =
         0.04791   -0.00065    0.03829   -0.00136
O3    5    0.388877    0.278374    0.172250    11.00000    0.03361    0.05956 =
         0.02733   -0.00648    0.01750   -0.01058
O4    5    0.305888    0.245702   -0.010470    11.00000    0.02866    0.04660 =
         0.02635   -0.00884    0.01569   -0.00498
O5    5    0.195186    0.097659    0.061099    11.00000    0.03232    0.02591 =
         0.02674    0.00164    0.01015    0.00006
O6    5    0.021901    0.213306   -0.088006    11.00000    0.03147    0.02377 =
         0.03128    0.00333    0.00948    0.00007
O7    5    0.052285    0.413840    0.163403    11.00000    0.06949    0.04362 =
         0.05931    0.00446    0.05173    0.00748
O8    5    0.137994    0.535816    0.083031    11.00000    0.06011    0.02727 =
         0.05049   -0.00349    0.03854   -0.00334
O9    5    0.575871    0.339943    0.207965    11.00000    0.03395    0.08084 =
         0.03267   -0.01601    0.01479   -0.01970
O10   5    0.499795    0.288242    0.026681    11.00000    0.03961    0.10706 =
         0.03964   -0.01307    0.02675   -0.01697
O11   5    0.097288   -0.038155   -0.028544    11.00000    0.04238    0.02490 =
         0.03373    0.00014    0.01880    0.00002
O12   5   -0.093793    0.079734   -0.172666    11.00000    0.04321    0.03475 =
         0.02915   -0.00060    0.00103   -0.00582
C1    1    0.094202    0.375432    0.120661    11.00000    0.03272    0.03308 =
         0.03257    0.00180    0.02029    0.00113
C2    1    0.136257    0.444343    0.069911    11.00000    0.03546    0.02857 =
         0.03319    0.00065    0.02102   -0.00048
C3    1    0.466503    0.300888    0.151785    11.00000    0.03032    0.03862 =
         0.02582   -0.00230    0.01331   -0.00090
C4    1    0.421544    0.276749    0.046746    11.00000    0.02921    0.03898 =
         0.02734   -0.00217    0.01504   -0.00119
C5    1    0.105985    0.053288   -0.015379    11.00000    0.02819    0.02548 =
         0.02520    0.00183    0.01473    0.00039
C6    1    0.001006    0.120614   -0.099935    11.00000    0.02927    0.02619 =
         0.02536    0.00126    0.01283   -0.00044
REM  SOLVANT 2
C11   1    0.450167    0.970274    0.124524    11.00000    0.05844    0.07131 =
         0.08646    0.00339    0.04127   -0.00354
AFIX 137
H11A  2    0.537008    0.943721    0.167014    11.00000   -1.50000
H11B  2    0.443774    1.030848    0.151590    11.00000   -1.50000
H11C  2    0.431551    0.983917    0.062108    11.00000   -1.50000
AFIX   0
N10   4    0.353698    0.895911    0.113386    11.00000    0.05087    0.04834 =
         0.03149    0.00569    0.01714    0.01793
AFIX  23
H10N  2    0.373165    0.881273    0.172201    11.00000   -1.20000
H10M  2    0.272929    0.922540    0.077079    11.00000   -1.20000
AFIX   0
C12   1    0.355521    0.804768    0.067379    11.00000    0.05573    0.06149 =
         0.05357   -0.00441    0.03530   -0.00430
AFIX  23
H12A  2    0.441693    0.774587    0.106425    11.00000   -1.20000
H12B  2    0.333719    0.819381    0.003546    11.00000   -1.20000
AFIX   0
C13   1    0.258548    0.737238    0.059277    11.00000    0.04423    0.08102 =
         0.04407   -0.00940    0.02857   -0.00768
AFIX  23
H13A  2    0.171914    0.765299    0.014443    11.00000   -1.20000
H13B  2    0.274385    0.731035    0.122234    11.00000   -1.20000
AFIX   0
N9    4    0.263541    0.632097    0.022998    11.00000    0.05368    0.05425 =
         0.04196    0.00143    0.02531   -0.01780
AFIX  23
H9N1  2    0.201914    0.594082    0.019160    11.00000   -1.20000
H9N2  2    0.241243    0.638623   -0.037683    11.00000   -1.20000
AFIX   0
C14   1    0.386158    0.578601    0.079961    11.00000    0.05921    0.08510 =
         0.08799    0.02827    0.03975    0.00033
AFIX 137
H14A  2    0.452013    0.615295    0.080684    11.00000   -1.50000
H14B  2    0.375695    0.514063    0.051791    11.00000   -1.50000
H14C  2    0.412180    0.570925    0.145230    11.00000   -1.50000
AFIX   0
REM WAT 1
O13   5    0.753958    0.356166    0.141648    11.00000    0.04625    0.10411 =
         0.03925   -0.01994    0.02513   -0.03168
AFIX   3
H13O  2    0.806862    0.374458    0.208200    11.00000   -1.50000
H13W  2    0.666925    0.344000    0.122718    11.00000   -1.50000
AFIX   0
REM WAT 2
O14   5    0.255115    0.414258    0.368995    11.00000    0.13783    0.07977 =
         0.07666    0.03579    0.03978   -0.01410
AFIX   3
H14O  2    0.181261    0.402816    0.303141    11.00000   -1.50000
H14W  2    0.297342    0.360421    0.414583    11.00000   -1.50000
AFIX   0
REM SOLVANT 1
N8    4   -0.105065    0.123988    0.283228    11.00000    0.04993    0.03149 =
         0.03849   -0.00559    0.03153   -0.00786
AFIX  23
H8NA  2   -0.072395    0.175131    0.325555    11.00000   -1.20000
H8NB  2   -0.078823    0.066741    0.317339    11.00000   -1.20000
AFIX   0
N7    4    0.138524    0.118533    0.223727    11.00000    0.03610    0.03144 =
         0.03074   -0.00595    0.02042   -0.00827
AFIX  23
H7NA  2    0.103521    0.066847    0.182072    11.00000   -1.20000
H7NB  2    0.112876    0.175239    0.188807    11.00000   -1.20000
AFIX   0
C7    1    0.282956    0.111363    0.284718    11.00000    0.03847    0.05907 =
         0.03535    0.00059    0.01713   -0.00509
AFIX 137
H7A   2    0.320034    0.165416    0.330429    11.00000   -1.50000
H7B   2    0.312648    0.114917    0.244143    11.00000   -1.50000
H7C   2    0.309847    0.049104    0.319134    11.00000   -1.50000
AFIX   0
C8    1    0.090905    0.117649    0.286061    11.00000    0.04800    0.05194 =
         0.03255   -0.00559    0.02477   -0.00619
AFIX  23
H8C   2    0.130644    0.171973    0.332498    11.00000   -1.20000
H8D   2    0.115225    0.055428    0.321809    11.00000   -1.20000
AFIX   0
C9    1   -0.055149    0.128868    0.222717    11.00000    0.04865    0.04903 =
         0.03609    0.00055    0.02732    0.00012
AFIX  23
H9A   2   -0.079031    0.192275    0.188912    11.00000   -1.20000
H9B   2   -0.094421    0.076102    0.174535    11.00000   -1.20000
AFIX   0
C10   1   -0.250669    0.129020    0.219638    11.00000    0.04876    0.05468 =
         0.04866    0.00212    0.02611    0.00064
AFIX 137
H10A  2   -0.278093    0.193814    0.190246    11.00000   -1.50000
H10B  2   -0.282842    0.117339    0.257878    11.00000   -1.50000
H10C  2   -0.284858    0.079150    0.169831    11.00000   -1.50000
HKLF 4
REM  CrystalBuilderInfo $monoclinic $P 21/c $? $pink $
REM R1 =  0.0468 for   4178 Fo > 4sig(Fo)  and  0.0627 for all   5333 data
REM    302 parameters refined using      0 restraints
END
WGHT      0.0611      2.5648
REM Highest difference peak  1.240,  deepest hole -0.478,  1-sigma level  0.070
Q1    1   0.3698  0.6982  0.0884  11.00000  0.05    1.24
Q2    1   0.0221  0.0812  0.2861  11.00000  0.05    0.77
Q3    1   0.0347  0.1686  0.2308  11.00000  0.05    0.74
Q4    1   0.4069  0.9131  0.0892  11.00000  0.05    0.54
Q5    1   0.2838  0.3580  0.3399  11.00000  0.05    0.49
Q6    1   0.2916  0.8550  0.1021  11.00000  0.05    0.49
Q7    1   0.2681  0.7932  0.0490  11.00000  0.05    0.49
Q8    1   0.3224  0.5992  0.0293  11.00000  0.05    0.44
Q9    1   0.0630  0.0869 -0.0606  11.00000  0.05    0.33
Q10   1   0.4037  0.2503  0.3601  11.00000  0.05    0.27
Q11   1   0.1182  0.4122  0.0986  11.00000  0.05    0.25
Q12   1   0.7724  0.3187  0.1695  11.00000  0.05    0.25
Q13   1   0.1785  0.1501  0.0521  11.00000  0.05    0.23
Q14   1   0.4740  0.3317  0.0269  11.00000  0.05    0.22
Q15   1   0.2120  0.3977  0.0587  11.00000  0.05    0.22
Q16   1  -0.3592  0.0958  0.1405  11.00000  0.05    0.21
Q17   1   0.4518  0.5201  0.1382  11.00000  0.05    0.21
Q18   1   0.2078  0.3647  0.0321  11.00000  0.05    0.21
Q19   1   0.1473  0.2641  0.1021  11.00000  0.05    0.21
Q20   1   0.4497  0.2866  0.1016  11.00000  0.05    0.20
;
