# Supplementary material for: Bis(N,N′-dimethyl­ethylenediammonium) tris­(oxalato-κ2 O 1,O 2)cobaltate(II) dihydrate: an ion-pair complex
Source: Acta Crystallogr Sect E Struct Rep Online. 2011 Aug 27;67(Pt 9):m1269. doi: 10.1107/S1600536811031357 (PMC3200586; doi:10.1107/S1600536811031357)
Supplement: Supplementary file 2 [file e-67-m1269-Isup2.hkl]

# 
# h,k,l, Fc-squared, Fo-squared, sigma(Fo-squared) and status flag 
# 
data_I
_shelx_title ' CrystalBuilderInfo $monoclinic $P 21/c $? $pink $' 
_shelx_refln_list_code          4 
_shelx_F_calc_maximum      215.97 
_exptl_crystal_F_000      1132.00 
_reflns_d_resolution_high  0.7684 
 
loop_ 
 _symmetry_equiv_pos_as_xyz 
 'x, y, z' 
 '-x, y+1/2, -z+1/2' 
 '-x, -y, -z' 
 'x, -y-1/2, z-1/2' 
 
_cell_length_a    12.6250 
_cell_length_b    13.4110 
_cell_length_c    16.9960 
_cell_angle_alpha  90.000 
_cell_angle_beta  125.910 
_cell_angle_gamma  90.000 
 
_shelx_F_squared_multiplier     1.000 
 
loop_ 
 _refln_index_h 
 _refln_index_k 
 _refln_index_l 
 _refln_F_squared_calc 
 _refln_F_squared_meas 
 _refln_F_squared_sigma 
 _refln_observed_status 
   2   0   0     5923.29     4971.71    114.41 o 
   3   0   0    11630.33    10083.31    228.96 o 
   4   0   0     1383.84     1313.46     33.36 o 
   5   0   0       70.42       82.78      6.78 o 
   6   0   0     1629.53     1848.52     47.16 o 
   7   0   0      461.72      323.22     14.18 o 
   8   0   0       12.14       13.41      6.73 o 
   9   0   0      320.48      323.22     18.12 o 
  10   0   0     2214.70     2386.18    102.82 o 
  11   0   0      504.39      573.23     17.83 o 
  12   0   0       57.05       49.85      8.99 o 
  13   0   0      358.76      381.63     37.69 o 
   2   1   0    15631.93    14875.32    273.06 o 
   3   1   0      233.71      234.52      5.69 o 
   4   1   0     5927.89     5043.57     84.59 o 
   5   1   0     1033.31      891.71     15.98 o 
   6   1   0     1570.82     1466.13     28.40 o 
   7   1   0     4220.10     4652.34     81.40 o 
   8   1   0       62.73       65.43      3.96 o 
   9   1   0     2470.88     2580.89     63.31 o 
  10   1   0        1.72        5.73      2.99 o 
  11   1   0     2374.53     2457.01     68.32 o 
  12   1   0       87.38       87.79     13.80 o 
  13   1   0       37.48       40.05     15.88 o 
   1   2   0     8008.69     8167.49    186.27 o 
   2   2   0     3247.53     2807.38     46.80 o 
   3   2   0       10.86        9.59      2.40 o 
   4   2   0     7422.64     7842.38    111.96 o 
   5   2   0     7325.84     7149.69    144.91 o 
   6   2   0      953.23      896.99     18.36 o 
   7   2   0     1166.78     1216.80     19.48 o 
   8   2   0      896.74      983.70     17.50 o 
   9   2   0        0.35        7.52      6.71 o 
  10   2   0     1340.01     1300.28     37.58 o 
  11   2   0        0.64       -4.92      4.92 o 
  12   2   0      102.17       89.65     21.66 o 
  13   2   0      209.35      163.28     20.50 o 
   1   3   0    10703.68    10335.89    163.92 o 
   2   3   0     2011.02     2046.85     35.08 o 
   3   3   0     1597.80     1930.66     36.61 o 
   4   3   0     1302.50     1083.06     20.41 o 
   5   3   0      251.09      254.52      7.15 o 
   6   3   0     2019.31     1856.16     30.37 o 
   7   3   0       47.54       38.49      2.43 o 
   8   3   0      819.31      885.12     15.03 o 
   9   3   0     1197.08     1308.01     44.56 o 
  10   3   0       17.37       16.02      4.33 o 
  11   3   0      792.96      788.08     37.66 o 
  12   3   0      140.36      109.28     16.22 o 
  13   3   0        2.92       -4.83     11.67 o 
   0   4   0     1972.63     1779.10     44.41 o 
   1   4   0     5224.45     4928.66     80.54 o 
   2   4   0       18.11       33.74      3.48 o 
   3   4   0     3958.48     3749.76     61.68 o 
   4   4   0       20.05       10.19      4.06 o 
   5   4   0     3114.00     3181.30     54.19 o 
   6   4   0     1747.96     1656.00     31.54 o 
   7   4   0      661.16      679.86     16.57 o 
   8   4   0     1245.05     1200.03     28.99 o 
   9   4   0       64.25       56.39      6.15 o 
  10   4   0     1314.45     1338.20     45.82 o 
  11   4   0       26.06       -0.08     15.14 o 
  12   4   0      435.40      450.31     28.91 o 
   1   5   0    18418.03    17178.80    270.20 o 
   2   5   0       35.88        8.28      2.57 o 
   3   5   0     3505.71     3515.99     58.84 o 
   4   5   0     3298.96     3223.42     56.34 o 
   5   5   0      621.47      642.72     14.53 o 
   6   5   0     3329.59     3094.93     56.04 o 
   7   5   0      717.10      753.07     23.46 o 
   8   5   0       17.29       19.41      5.94 o 
   9   5   0      979.66     1004.57     39.27 o 
  10   5   0      186.31      173.32     25.57 o 
  11   5   0      343.54      315.32     21.61 o 
  12   5   0      112.23      135.98     30.69 o 
   1   6   0     5433.37     5701.70     91.30 o 
   2   6   0     6877.54     6505.47    143.27 o 
   3   6   0     2376.86     2350.99     41.31 o 
   4   6   0        9.44       13.20      3.82 o 
   5   6   0     1684.16     1689.62     33.36 o 
   6   6   0      458.58      481.33     12.88 o 
   7   6   0     1088.80     1131.19     26.07 o 
   8   6   0     1073.66     1079.47     42.57 o 
   9   6   0       13.58       10.26      8.22 o 
  10   6   0     1568.25     1620.93     47.95 o 
  11   6   0      173.77      155.76     17.45 o 
  12   6   0      238.58      251.40     20.63 o 
   1   7   0    14748.18    14975.25    239.05 o 
   2   7   0     4762.13     4904.23     81.41 o 
   3   7   0      180.81      175.65      6.58 o 
   4   7   0     4408.75     4364.20     74.74 o 
   5   7   0      186.38      217.70      7.54 o 
   6   7   0     1252.50     1306.68     27.64 o 
   7   7   0     1239.20     1155.22     27.32 o 
   8   7   0       33.70       44.30      7.12 o 
   9   7   0     2290.74     2328.69     74.08 o 
  10   7   0        3.64      -13.41     13.51 o 
  11   7   0      374.75      431.87     26.72 o 
  12   7   0       81.75      119.89     17.26 o 
   0   8   0     8915.17     8940.91    203.73 o 
   1   8   0      815.41      791.21     16.11 o 
   2   8   0     6860.76     7015.40    112.95 o 
   3   8   0      630.05      709.10     15.77 o 
   4   8   0     1469.89     1506.87     28.87 o 
   5   8   0     1613.84     1633.36     59.89 o 
   6   8   0       58.70       47.75      5.96 o 
   7   8   0      139.89      146.04      7.68 o 
   8   8   0      724.42      822.00     27.38 o 
   9   8   0       11.94        0.48      9.23 o 
  10   8   0      495.50      545.21     27.64 o 
  11   8   0      121.70      112.15     16.25 o 
   1   9   0      142.86      148.28      8.00 o 
   2   9   0       38.60       97.30      7.98 o 
   3   9   0      484.75      530.55     13.92 o 
   4   9   0      504.73      464.80     13.02 o 
   5   9   0     1021.81     1140.13     28.89 o 
   6   9   0     1306.28     1358.51     30.61 o 
   7   9   0      185.53      166.18     10.15 o 
   8   9   0      342.04      340.00     18.60 o 
   9   9   0     1418.67     1465.41     57.06 o 
  10   9   0        0.50        0.96     11.10 o 
  11   9   0      364.08      434.74     26.53 o 
   0  10   0      547.98      369.77     15.80 o 
   1  10   0      187.16      204.97      7.99 o 
   2  10   0     2106.69     2342.97     58.38 o 
   3  10   0     1435.16     1572.64     32.57 o 
   4  10   0       22.42       39.35      5.63 o 
   5  10   0      242.84      210.59     11.80 o 
   6  10   0      135.88      121.47      9.93 o 
   7  10   0       87.09       88.06      5.34 o 
   8  10   0      310.06      306.88     18.46 o 
   9  10   0      175.01      183.00     17.79 o 
  10  10   0      272.90      299.23     22.02 o 
   1  11   0     1271.55     1447.19     31.11 o 
   2  11   0      248.34      204.51      8.64 o 
   3  11   0      878.69      791.28     20.87 o 
   4  11   0      407.01      445.85     26.75 o 
   5  11   0      150.65      133.78     36.08 o 
   6  11   0      466.54      494.25     23.41 o 
   7  11   0      286.88      309.18     16.97 o 
   8  11   0      200.20      201.85     15.57 o 
   9  11   0      333.76      271.11     20.96 o 
  10  11   0        0.09       13.89     11.92 o 
   0  12   0       51.12       23.05      7.44 o 
   1  12   0      203.17      176.11     11.61 o 
   2  12   0     2419.97     2413.51     50.60 o 
   3  12   0      435.98      363.93     13.31 o 
   4  12   0      332.78      336.78     18.51 o 
   5  12   0     2133.68     2362.68     68.21 o 
   6  12   0      171.64      171.90      5.77 o 
   7  12   0      657.38      716.62     29.37 o 
   8  12   0     1390.59     1533.33     66.96 o 
   9  12   0       40.53       44.13     13.12 o 
   1  13   0     1270.18     1261.54     42.06 o 
   2  13   0      296.21      337.55     18.51 o 
   3  13   0     2046.35     2168.62     67.39 o 
   4  13   0      799.88      721.34     28.27 o 
   5  13   0       12.76       27.93     10.19 o 
   6  13   0      761.45      803.63     32.30 o 
   7  13   0      577.51      605.15     31.29 o 
   8  13   0       19.75        2.84     13.41 o 
   0  14   0     1114.73     1126.76     57.40 o 
   1  14   0      115.09      108.01     13.65 o 
   2  14   0     1207.29     1129.69     41.24 o 
   3  14   0      819.21      898.28     34.18 o 
   4  14   0        4.94       21.20     11.10 o 
   5  14   0      295.89      335.14     20.09 o 
   6  14   0      297.06      358.02     23.22 o 
   7  14   0      117.76      127.00     15.33 o 
   1  15   0      525.20      583.76     27.54 o 
   2  15   0      289.73      216.41     16.78 o 
   3  15   0      202.04      154.54     16.34 o 
   4  15   0      436.09      469.21     25.67 o 
   5  15   0       39.40       33.74     11.97 o 
   6  15   0       23.46       14.90     11.49 o 
   0  16   0      209.86      259.67     31.10 o 
   1  16   0       58.64       64.03     12.98 o 
   2  16   0      285.23      322.45     22.83 o 
   3  16   0       85.87      118.73     14.32 o 
   4  16   0       56.95       64.75     13.75 o 
   5  16   0       19.84       24.13     12.50 o 
   1  17   0       55.45       43.84     13.36 o 
   2  17   0       15.95       44.70     13.51 o 
 -13   1   1       31.95       24.11      8.92 o 
 -12   1   1       21.75       26.54      6.86 o 
 -11   1   1      111.82      132.70     14.95 o 
 -10   1   1      251.50      293.49     18.53 o 
  -9   1   1      276.90      245.54     11.34 o 
  -8   1   1      263.36      234.54      9.02 o 
  -7   1   1      364.10      341.81     15.38 o 
  -6   1   1      434.10      388.20     10.07 o 
  -5   1   1      330.45      295.93      6.11 o 
  -4   1   1      200.99      145.34      5.29 o 
  -3   1   1      731.45      651.37     19.04 o 
  -2   1   1      679.58      681.87     18.31 o 
   1   1   1      134.44      214.56      3.85 o 
   2   1   1     4561.70     3864.97     52.05 o 
   3   1   1     1835.60     1909.23     26.39 o 
   4   1   1     1084.81     1075.09     21.49 o 
   5   1   1      122.96       85.01      2.98 o 
   6   1   1       69.17       58.74      3.85 o 
   7   1   1      429.63      426.09      8.96 o 
   8   1   1        2.05       -1.25      2.44 o 
   9   1   1      789.12      739.77     16.03 o 
  10   1   1      140.09      103.34      6.09 o 
  11   1   1      204.64      193.86      9.90 o 
  12   1   1       23.14       17.42     14.90 o 
 -13   2   1        1.83        7.24     19.95 o 
 -12   2   1       88.39       36.55     15.17 o 
 -11   2   1       88.25       64.74      4.74 o 
 -10   2   1       52.68       48.77      4.30 o 
  -9   2   1      232.37      225.57      7.77 o 
  -8   2   1      181.19      163.80     11.80 o 
  -7   2   1      335.00      338.03      7.57 o 
  -6   2   1       48.19       33.45      5.48 o 
  -5   2   1     6141.10     5808.57     95.68 o 
  -4   2   1       89.68       92.48      4.59 o 
  -3   2   1     4721.84     4899.43     80.30 o 
  -2   2   1     1294.89     1032.17     18.40 o 
  -1   2   1     1724.29     1465.41     35.24 o 
   0   2   1      625.21      838.55     85.37 o 
   1   2   1     5142.86     4867.17     92.22 o 
   2   2   1     4366.82     4597.40     59.88 o 
   3   2   1    11703.77    11003.17    195.86 o 
   4   2   1     1793.82     1786.34     28.94 o 
   5   2   1       10.15       -2.86      2.86 o 
   6   2   1      148.71      221.65      5.16 o 
   7   2   1        9.89        9.79      2.20 o 
   8   2   1      124.85      126.39      5.89 o 
   9   2   1       74.52       69.12     12.88 o 
  10   2   1       47.65       52.97      6.38 o 
  11   2   1        0.43        2.21      5.66 o 
  12   2   1       26.23       23.75     25.48 o 
 -13   3   1        2.98       -7.82     23.05 o 
 -12   3   1       55.71       75.28     18.94 o 
 -11   3   1      230.01      188.06      8.20 o 
 -10   3   1        0.25        6.48      2.62 o 
  -9   3   1        3.99        9.12      1.96 o 
  -8   3   1       53.61       71.85      2.85 o 
  -7   3   1       20.42       35.90      4.13 o 
  -6   3   1     2300.08     2238.11     31.51 o 
  -5   3   1      202.03      273.43     12.31 o 
  -4   3   1     1523.65     1300.91     23.72 o 
  -3   3   1     1330.50     1151.79     18.21 o 
  -2   3   1      721.34      669.89     12.85 o 
  -1   3   1     3251.19     3297.77     54.29 o 
   0   3   1     5418.13     5063.34     81.64 o 
   1   3   1      261.03      287.22      6.31 o 
   2   3   1        1.83       21.32      4.09 o 
   3   3   1     4587.72     4434.18     65.20 o 
   4   3   1       78.42      123.69      5.13 o 
   5   3   1     3593.66     3567.48     94.29 o 
   6   3   1     2541.43     2594.79     81.31 o 
   7   3   1      154.23      174.06      9.90 o 
   8   3   1       62.20       72.97      7.40 o 
   9   3   1       14.12        9.48      4.78 o 
  10   3   1      225.15      197.02     15.30 o 
  11   3   1        5.53       -4.39     16.37 o 
  12   3   1       24.90       16.25      8.76 o 
 -13   4   1        0.61        7.88     12.02 o 
 -12   4   1        2.96      -10.26     10.26 o 
 -11   4   1       84.35       82.19     14.08 o 
 -10   4   1      130.94      157.41     17.76 o 
  -9   4   1       41.23       54.24      7.81 o 
  -8   4   1      243.61      234.32     10.07 o 
  -7   4   1      415.55      467.34     12.75 o 
  -6   4   1        5.31       26.84      5.26 o 
  -5   4   1     1935.07     1735.32     31.00 o 
  -4   4   1      195.47      293.12      9.81 o 
  -3   4   1      220.13      170.75      5.27 o 
  -2   4   1     2567.22     2278.85     43.98 o 
  -1   4   1     3968.26     3365.12     56.63 o 
   0   4   1     1818.42     1797.16     30.86 o 
   1   4   1      975.95     1038.37     21.92 o 
   2   4   1      446.14      426.09      8.96 o 
   3   4   1        5.60       27.00      2.18 o 
   4   4   1     1566.26     1587.07     25.59 o 
   5   4   1       11.59       41.70      5.84 o 
   6   4   1        3.28       -0.46      7.91 o 
   7   4   1        5.62       11.77      6.20 o 
   8   4   1        6.22        7.49      5.48 o 
   9   4   1       16.77       25.45      7.47 o 
  10   4   1        1.91       -8.12     11.99 o 
  11   4   1       17.83        0.16     15.62 o 
  12   4   1        0.01        1.33     13.68 o 
 -13   5   1       10.88        7.70     12.93 o 
 -12   5   1       18.82       12.38     20.21 o 
 -11   5   1       54.37       72.37     24.16 o 
 -10   5   1       36.75       29.04      7.28 o 
  -9   5   1       73.25       57.71      6.80 o 
  -8   5   1       35.30       35.65      8.63 o 
  -7   5   1      196.68      228.33      8.65 o 
  -6   5   1      198.89      176.28      9.57 o 
  -5   5   1      780.47      706.85     21.58 o 
  -4   5   1       11.36       -0.26      3.82 o 
  -3   5   1      238.26      211.02      9.25 o 
  -2   5   1       65.70       44.85      5.67 o 
  -1   5   1       69.11      118.53      4.21 o 
   0   5   1      441.91      661.39     12.75 o 
   1   5   1     3571.99     4499.56     73.80 o 
   2   5   1       71.51       31.16      3.05 o 
   3   5   1     2191.21     2289.92     35.80 o 
   4   5   1       41.55       18.89      6.01 o 
   5   5   1      312.06      400.26     10.21 o 
   6   5   1      199.74      202.75      9.40 o 
   7   5   1       36.72       43.48      7.91 o 
   8   5   1       57.29       50.49      9.06 o 
   9   5   1        0.10       10.14      6.65 o 
  10   5   1      172.87      150.74     13.69 o 
  11   5   1       91.18      103.70     25.14 o 
  12   5   1        1.95       22.82     18.55 o 
 -12   6   1       67.52       42.27     12.54 o 
 -11   6   1        0.15        8.47      9.55 o 
 -10   6   1       48.73       19.61     10.09 o 
  -9   6   1        0.00       12.83      7.45 o 
  -8   6   1      219.84      170.59     13.68 o 
  -7   6   1      253.22      219.82     11.73 o 
  -6   6   1        0.37        2.60      4.52 o 
  -5   6   1      897.51     1081.63     21.41 o 
  -4   6   1       30.31       36.71      6.71 o 
  -3   6   1      564.57      581.27     17.45 o 
  -2   6   1     1403.80     1246.84     22.99 o 
  -1   6   1      375.69      303.54      8.43 o 
   0   6   1     5849.32     5281.26    119.35 o 
   1   6   1     1435.47     1407.26     26.16 o 
   2   6   1       25.55       80.09      4.71 o 
   3   6   1       19.65       52.76      4.61 o 
   4   6   1      948.82     1017.78     17.80 o 
   5   6   1        1.10       -4.33      4.33 o 
   6   6   1      441.29      490.78     15.05 o 
   7   6   1      119.46      100.40      8.15 o 
   8   6   1        7.23        5.29      5.96 o 
   9   6   1       71.53       59.56     10.48 o 
  10   6   1        9.43       14.36     11.88 o 
  11   6   1        9.91        9.37     14.42 o 
  12   6   1       48.78       -0.63     18.19 o 
 -12   7   1        3.25       13.47     12.83 o 
 -11   7   1       25.43       12.02     12.45 o 
 -10   7   1       23.57       36.87     10.14 o 
  -9   7   1        9.67        4.81      8.65 o 
  -8   7   1      185.25      154.83      8.48 o 
  -7   7   1       48.05       65.11      6.76 o 
  -6   7   1      128.83      152.36     13.27 o 
  -5   7   1      197.26      153.02      4.75 o 
  -4   7   1     1209.70     1364.34     25.74 o 
  -3   7   1       62.16       45.49      4.06 o 
  -2   7   1      175.87      147.48      5.37 o 
  -1   7   1        0.05       -1.27      3.38 o 
   0   7   1        2.76       -3.79      3.79 o 
   1   7   1     2936.81     3242.42     66.18 o 
   2   7   1     2336.56     2221.36     38.70 o 
   3   7   1     1417.77     1484.94     32.95 o 
   4   7   1        1.32        3.01      2.64 o 
   5   7   1       46.94       48.35      5.39 o 
   6   7   1      142.27      156.26     10.74 o 
   7   7   1       22.28       18.91      6.12 o 
   8   7   1      109.05      105.90      8.81 o 
   9   7   1      290.76      287.22     17.11 o 
  10   7   1       21.07        7.52     12.04 o 
  11   7   1       65.73       78.15     22.69 o 
 -12   8   1        0.02        8.24     14.22 o 
 -11   8   1      101.94       95.61     14.57 o 
 -10   8   1       16.34       -3.80      9.09 o 
  -9   8   1       22.40       45.62     10.05 o 
  -8   8   1       58.97       37.18      7.44 o 
  -7   8   1        4.74        8.95      5.26 o 
  -6   8   1      119.68      102.68     10.34 o 
  -5   8   1       82.50       78.62      5.89 o 
  -4   8   1       44.51       26.66      4.76 o 
  -3   8   1      166.52      221.98      7.81 o 
  -2   8   1      297.60      323.64      8.92 o 
  -1   8   1       80.67      103.39     14.30 o 
   0   8   1     1582.89     1775.50     35.08 o 
   1   8   1     2095.78     2174.00     48.05 o 
   2   8   1      697.51      751.75     16.14 o 
   3   8   1     1330.42     1337.79     32.09 o 
   4   8   1      488.85      578.12     14.86 o 
   5   8   1      457.65      448.50     12.80 o 
   6   8   1       35.83       57.48      3.92 o 
   7   8   1      299.79      321.61     11.94 o 
   8   8   1      140.85      125.12      9.66 o 
   9   8   1        0.59       -2.40      9.13 o 
  10   8   1        0.40       10.09     10.05 o 
  11   8   1       27.61       23.10     15.19 o 
 -11   9   1       83.87       35.57     14.90 o 
 -10   9   1      129.95      128.97     13.94 o 
  -9   9   1      100.98      111.23     12.50 o 
  -8   9   1        1.90       -0.96     10.14 o 
  -7   9   1      156.97      143.90     16.46 o 
  -6   9   1      318.55      276.20     19.30 o 
  -5   9   1       73.03       73.21      4.23 o 
  -4   9   1      220.66      223.80     21.29 o 
  -3   9   1        1.46        5.67      5.40 o 
  -2   9   1        0.29        1.23      4.06 o 
  -1   9   1        0.00        1.82      4.26 o 
   0   9   1      201.62      268.03      8.37 o 
   1   9   1      103.98      115.05      7.50 o 
   2   9   1      111.73       98.06      7.40 o 
   3   9   1     1420.79     1492.59     31.09 o 
   4   9   1      260.48      275.76      9.00 o 
   5   9   1     1895.10     1850.25     33.98 o 
   6   9   1      943.46     1023.86     21.53 o 
   7   9   1        9.48       -0.97      7.72 o 
   8   9   1        2.29       14.90     11.01 o 
   9   9   1        0.92        4.81     10.09 o 
  10   9   1       22.45       29.80     13.89 o 
 -11  10   1       12.74      -12.07     12.07 o 
 -10  10   1       54.90       77.30     13.89 o 
  -9  10   1      306.18      259.00     16.92 o 
  -8  10   1      129.32      136.04     14.32 o 
  -7  10   1      136.25      145.94     14.32 o 
  -6  10   1      125.61      153.76      7.72 o 
  -5  10   1      390.12      370.91     11.54 o 
  -4  10   1      209.99      215.96      9.08 o 
  -3  10   1       60.62       46.37      6.06 o 
  -2  10   1      290.60      295.50      9.86 o 
  -1  10   1      511.00      482.64     12.93 o 
   0  10   1      488.48      464.04     12.69 o 
   1  10   1      453.72      467.99     19.42 o 
   2  10   1       15.39       30.15      5.42 o 
   3  10   1      862.17      924.14     21.60 o 
   4  10   1        7.06        1.64      6.72 o 
   5  10   1      326.78      333.20     18.99 o 
   6  10   1      178.78      173.83     10.05 o 
   7  10   1       54.53       36.87     12.50 o 
   8  10   1       49.13       57.54     11.63 o 
   9  10   1      106.16       86.81     13.07 o 
  10  10   1       13.53       20.57     16.73 o 
 -10  11   1        1.37       -0.48     13.65 o 
  -9  11   1       35.80       21.20     11.10 o 
  -8  11   1        9.85        5.29     10.09 o 
  -7  11   1      128.82      109.36     11.92 o 
  -6  11   1       71.64       61.96     11.39 o 
  -5  11   1       49.62       30.08      6.35 o 
  -4  11   1        1.65        7.46      8.89 o 
  -3  11   1       43.15       28.69      5.55 o 
  -2  11   1       64.18       64.89      8.18 o 
  -1  11   1       25.74       30.97      7.45 o 
   0  11   1      201.61      184.40      8.81 o 
   1  11   1      845.55      772.76     18.91 o 
   2  11   1      837.34      878.92     21.09 o 
   3  11   1      598.40      629.64     16.33 o 
   4  11   1       82.52       80.02      7.01 o 
   5  11   1       47.48       48.60      4.06 o 
   6  11   1       42.03       84.80     14.13 o 
   7  11   1      114.43       88.45     13.60 o 
   8  11   1       19.77       -3.41     11.54 o 
   9  11   1        0.04       -5.82     10.58 o 
 -10  12   1        6.09       15.91     12.93 o 
  -9  12   1       40.60       47.69     13.03 o 
  -8  12   1       28.35       36.63     11.15 o 
  -7  12   1       38.12        6.68     10.09 o 
  -6  12   1       37.68       33.74     10.19 o 
  -5  12   1        6.94       -0.96      8.70 o 
  -4  12   1        2.04       12.81      6.71 o 
  -3  12   1      110.71      124.31     11.25 o 
  -2  12   1       90.98       71.05      7.53 o 
  -1  12   1      181.77      157.20      8.68 o 
   0  12   1      155.86      174.67     17.47 o 
   1  12   1        7.69        8.09      6.27 o 
   2  12   1       23.48        6.50      5.78 o 
   3  12   1       23.24       19.37      8.14 o 
   4  12   1      307.89      293.95     18.96 o 
   5  12   1       36.05       63.36     11.15 o 
   6  12   1       16.06       24.13      9.71 o 
   7  12   1       18.44       38.50     10.62 o 
   8  12   1       29.51       30.76     11.44 o 
   9  12   1       58.82       90.56     15.00 o 
  -9  13   1       24.50       16.82     14.37 o 
  -8  13   1       81.99      105.75     17.11 o 
  -7  13   1        0.22        5.82     12.07 o 
  -6  13   1        1.06        2.40      9.61 o 
  -5  13   1        6.83        9.57     10.96 o 
  -3  13   1        6.54        1.92      8.60 o 
  -2  13   1        4.29        8.65      8.65 o 
  -1  13   1        2.30       -1.44      8.22 o 
   0  13   1      101.91      107.53     10.91 o 
   1  13   1       11.24        6.25     10.09 o 
   2  13   1      190.01      154.54     12.55 o 
   3  13   1      108.38      106.62     11.34 o 
   4  13   1        7.69       -4.33     10.58 o 
   5  13   1      145.01      150.75     15.62 o 
   6  13   1       40.28       24.13     12.50 o 
   7  13   1       10.48        1.92     12.50 o 
   8  13   1       36.68        9.57     11.92 o 
  -8  14   1       33.83        8.12     12.98 o 
  -7  14   1        7.18       14.90     13.89 o 
  -6  14   1       89.19       64.41     14.42 o 
  -5  14   1       21.91        5.82     10.14 o 
  -4  14   1       55.81       38.50     10.62 o 
  -3  14   1       49.03       64.03     10.53 o 
  -2  14   1        8.84        0.00      4.81 o 
  -1  14   1       73.84       72.73     10.48 o 
   0  14   1      207.67      149.11     13.41 o 
   1  14   1       36.42       -5.82     13.56 o 
   2  14   1       17.33       20.19     12.02 o 
   3  14   1       25.38        5.29     11.49 o 
   4  14   1       48.65       53.31     12.16 o 
   5  14   1       28.60       32.25     11.97 o 
   6  14   1      130.56      171.32     16.06 o 
   7  14   1        5.67      -11.10     12.55 o 
  -7  15   1       35.01       42.40     13.12 o 
  -6  15   1       30.46       12.45     11.44 o 
  -5  15   1        4.20       -0.48     13.12 o 
  -4  15   1        4.06       -5.82     10.58 o 
  -3  15   1        1.03        3.41     10.58 o 
  -2  15   1        8.58        7.64     12.50 o 
  -1  15   1        0.05       -2.40     11.58 o 
   0  15   1        1.36      -11.54     11.54 o 
   1  15   1       62.25       54.27     13.56 o 
   2  15   1        2.01        3.41     12.02 o 
   3  15   1        1.16       -9.57     10.96 o 
   4  15   1        8.07       13.89     12.93 o 
   5  15   1       97.81      121.14     15.43 o 
   6  15   1       22.66       23.07     12.40 o 
  -5  16   1       50.02       69.80     14.28 o 
  -4  16   1        3.54       12.93     11.97 o 
  -3  16   1       16.78       20.19     13.99 o 
  -2  16   1        0.37       -8.65     15.86 o 
  -1  16   1       36.20        9.57     11.54 o 
   0  16   1       79.75       94.31     13.65 o 
   1  16   1       20.85       17.35     11.49 o 
   2  16   1        7.98       15.38     13.41 o 
   3  16   1        5.25        9.57     11.54 o 
   4  16   1        2.47        8.12     12.50 o 
  -3  17   1        0.23       -7.64     14.42 o 
  -2  17   1        2.17       12.45     12.07 o 
  -1  17   1        1.06       11.54     12.50 o 
   0  17   1        0.13        0.00      4.81 o 
   1  17   1        3.09       12.02     14.90 o 
   2  17   1        0.05       -1.44     12.07 o 
 -14   0   2      113.02       91.81     23.94 o 
 -13   0   2      822.24      866.99     60.66 o 
 -12   0   2        0.25        7.64     13.94 o 
 -11   0   2     1179.46     1315.04     66.77 o 
 -10   0   2      782.66      745.08     31.10 o 
  -9   0   2      138.01      125.03     11.30 o 
  -8   0   2     3980.21     4045.46    103.21 o 
  -7   0   2      768.29      931.45     28.12 o 
  -6   0   2    12696.68    12507.85    289.33 o 
  -5   0   2       30.44       13.41      4.81 o 
  -4   0   2     1581.75     1850.40     45.28 o 
  -3   0   2     4802.71     4694.30     87.10 o 
   2   0   2    23214.79    23172.13    367.11 o 
   4   0   2     8437.16     8084.47    185.31 o 
   5   0   2     9894.33    10229.15    235.06 o 
   6   0   2     2063.20     1895.97     40.09 o 
   7   0   2      999.13      957.02     25.77 o 
   8   0   2       64.03       75.37      4.95 o 
   9   0   2      566.65      540.11     15.29 o 
  10   0   2     1992.78     2037.92     55.42 o 
  11   0   2       48.15       35.04      9.61 o 
  12   0   2      173.81      155.07     24.56 o 
 -14   1   2       50.57       36.27     16.17 o 
 -13   1   2       25.75       18.03     12.28 o 
 -12   1   2      685.90      648.41     24.14 o 
 -11   1   2      653.30      733.58     49.61 o 
 -10   1   2       58.40       53.80     17.57 o 
  -9   1   2     3636.61     3976.24     75.26 o 
  -8   1   2      212.08      200.04      8.10 o 
  -7   1   2     8248.86     8221.09    134.94 o 
  -6   1   2     5244.48     5235.05     86.35 o 
  -5   1   2      333.32      341.01      8.45 o 
  -4   1   2     3666.09     3519.45     52.50 o 
  -3   1   2    15582.87    15018.13    277.34 o 
  -2   1   2     9178.46     8316.38    118.02 o 
   1   1   2     6729.54     6209.03    218.65 o 
   2   1   2     2159.23     2098.88     27.44 o 
   3   1   2    15594.22    15935.82    206.75 o 
   4   1   2     5577.45     5719.61     76.09 o 
   5   1   2     1619.24     1545.37     23.15 o 
   6   1   2      500.37      442.67      8.78 o 
   7   1   2      152.94      158.55     11.92 o 
   8   1   2     1253.02     1431.81     25.21 o 
   9   1   2     1862.48     1930.08     31.47 o 
  10   1   2      764.27      713.72     17.39 o 
  11   1   2      172.00      145.97      9.16 o 
  12   1   2       13.61        8.74      8.29 o 
 -14   2   2       14.93       18.65     25.96 o 
 -13   2   2      254.43      251.38     48.38 o 
 -12   2   2        1.18        2.89     18.51 o 
 -11   2   2      382.12      402.13     12.10 o 
 -10   2   2      283.01      241.06     12.81 o 
  -9   2   2      745.59      716.25     16.04 o 
  -8   2   2     5081.21     5470.48    105.06 o 
  -7   2   2     2573.37     2520.57     36.56 o 
  -6   2   2     4119.21     4053.21     61.04 o 
  -5   2   2     1265.39     1039.60     21.17 o 
  -4   2   2     3488.56     4179.14     61.28 o 
  -3   2   2     3154.99     2609.75     36.46 o 
  -2   2   2     5728.13     5588.87     87.03 o 
  -1   2   2     1140.13     1088.51     18.92 o 
   0   2   2     9345.25     8005.83    180.50 o 
   1   2   2     4475.44     4065.98     66.22 o 
   2   2   2     2711.09     2235.43     28.32 o 
   3   2   2      371.32      343.48      8.51 o 
   4   2   2    10631.58    10994.54    157.97 o 
   5   2   2      839.10      722.30     20.60 o 
   6   2   2      145.22      167.35     16.46 o 
   7   2   2      476.41      528.46     11.02 o 
   8   2   2      140.25       98.62      5.31 o 
   9   2   2      449.03      404.22     12.23 o 
  10   2   2      917.50      964.17     26.90 o 
  11   2   2       87.75       75.46      9.51 o 
  12   2   2      151.60      151.30     37.33 o 
 -13   3   2       75.69       53.04     13.05 o 
 -12   3   2      263.61      284.13     53.65 o 
 -11   3   2      125.58      132.21      5.32 o 
 -10   3   2      635.31      568.47     12.19 o 
  -9   3   2     2651.43     2687.53     41.79 o 
  -8   3   2       30.97       20.49      2.02 o 
  -7   3   2     3243.51     3186.36     49.94 o 
  -6   3   2      801.44      762.02     13.89 o 
  -5   3   2       74.57       35.07      5.07 o 
  -4   3   2      887.74     1166.44     19.06 o 
  -3   3   2       39.49       19.52      1.72 o 
  -2   3   2       74.16       31.58      2.00 o 
  -1   3   2    17559.58    16062.71    289.86 o 
   0   3   2    13848.23    12857.92    234.48 o 
   1   3   2      187.39      160.53      4.73 o 
   2   3   2      198.88      220.55      4.70 o 
   3   3   2     4450.67     4197.48     56.24 o 
   4   3   2     1796.27     1590.40     24.79 o 
   5   3   2      454.77      477.66     17.16 o 
   6   3   2      284.25      232.43      6.21 o 
   7   3   2       87.02      116.49      4.46 o 
   8   3   2       28.67       40.24      8.92 o 
   9   3   2      367.41      400.63     13.03 o 
  10   3   2      774.87      902.49     38.16 o 
  11   3   2      684.38      786.78     31.46 o 
  12   3   2        0.08       -1.67      8.61 o 
 -13   4   2      509.65      616.36     33.31 o 
 -12   4   2       94.17      127.42     15.18 o 
 -11   4   2       21.38       28.22      9.83 o 
 -10   4   2      921.44     1014.39     34.35 o 
  -9   4   2       34.48       36.50     14.11 o 
  -8   4   2      900.33      866.07     20.93 o 
  -7   4   2      654.36      605.27     34.47 o 
  -6   4   2      210.67      223.93      7.39 o 
  -5   4   2      101.27       78.99      4.26 o 
  -4   4   2     5533.60     5599.60     93.66 o 
  -3   4   2     9836.71     9594.71    138.30 o 
  -2   4   2     1953.00     1962.42     34.35 o 
  -1   4   2    20084.23    19030.92    301.55 o 
   0   4   2    46643.35    43218.72   1340.04 o 
   1   4   2      183.63      255.44      5.95 o 
   2   4   2      372.19      221.33      4.95 o 
   3   4   2        8.46        3.69      1.50 o 
   4   4   2     3528.57     3605.22     71.22 o 
   5   4   2     1072.20     1111.38     22.74 o 
   6   4   2      267.27      284.89     10.41 o 
   7   4   2      154.48      157.66      7.19 o 
   8   4   2      482.46      431.32     14.18 o 
   9   4   2      413.69      409.70     16.91 o 
  10   4   2      496.59      565.79     27.90 o 
  11   4   2       13.72        3.48     12.51 o 
 -13   5   2        0.11       -6.24     11.33 o 
 -12   5   2      485.96      532.51     28.62 o 
 -11   5   2      441.55      423.33     22.59 o 
 -10   5   2      598.11      543.19     23.51 o 
  -9   5   2     1223.78     1192.64     29.44 o 
  -8   5   2       26.51       22.72      5.24 o 
  -7   5   2     4150.75     4155.95     72.93 o 
  -6   5   2       56.38       70.78      5.86 o 
  -5   5   2     3339.49     3106.98     82.18 o 
  -4   5   2      433.34      295.85      9.37 o 
  -3   5   2     1978.39     2291.68     39.32 o 
  -2   5   2     2193.47     2184.89     36.94 o 
  -1   5   2     2177.48     2262.56     36.86 o 
   0   5   2        5.81       -0.04      2.62 o 
   1   5   2     7313.71     6648.85    106.18 o 
   2   5   2      719.65      650.01     13.37 o 
   3   5   2     5212.14     5248.33     76.30 o 
   4   5   2     1521.14     1277.24     18.83 o 
   5   5   2      122.81      108.00      5.79 o 
   6   5   2     1676.37     1724.64     34.69 o 
   7   5   2      116.65      136.36      9.95 o 
   8   5   2      692.52      738.29     17.99 o 
   9   5   2      558.63      538.82     39.66 o 
  10   5   2      422.10      442.79     23.37 o 
  11   5   2      496.10      581.43     31.73 o 
 -13   6   2      301.22      258.54     22.18 o 
 -12   6   2        8.01       18.55     13.34 o 
 -11   6   2      196.70      173.51     12.06 o 
 -10   6   2      751.55      858.00     33.41 o 
  -9   6   2      301.14      326.40     12.32 o 
  -8   6   2     2662.59     2922.22     57.80 o 
  -7   6   2      125.78      127.31      6.82 o 
  -6   6   2     5787.57     5788.65    100.07 o 
  -5   6   2     4294.88     4198.16    128.32 o 
  -4   6   2      239.24      246.42      6.10 o 
  -3   6   2     2255.47     2231.25     39.47 o 
  -2   6   2     1096.30     1020.90     19.29 o 
  -1   6   2     6838.59     6690.13    106.50 o 
   0   6   2    11030.93    11472.50    253.66 o 
   1   6   2     6118.10     6166.72    135.99 o 
   2   6   2     9918.08    10544.16    170.32 o 
   3   6   2     4685.20     4741.82     69.58 o 
   4   6   2     2161.04     2237.44     35.88 o 
   5   6   2     3074.94     3077.83     48.48 o 
   6   6   2      224.38      219.87     10.70 o 
   7   6   2      149.68      157.94      7.79 o 
   8   6   2      443.01      478.27     22.79 o 
   9   6   2      592.16      565.27     26.84 o 
  10   6   2      465.40      470.76     25.51 o 
  11   6   2       19.34       31.52     26.49 o 
 -13   7   2       43.01       91.81     26.87 o 
 -12   7   2      511.26      624.31     32.41 o 
 -11   7   2      350.35      323.22     20.48 o 
 -10   7   2      185.54      194.44     14.66 o 
  -9   7   2     1189.99     1162.82     92.77 o 
  -8   7   2        2.99        8.25      5.29 o 
  -7   7   2     3066.49     3258.63     68.84 o 
  -6   7   2      678.04      667.04     29.08 o 
  -5   7   2     3190.97     3040.30     52.92 o 
  -4   7   2     1545.04     1343.02     25.00 o 
  -3   7   2     1042.35     1154.15     29.03 o 
  -2   7   2     6286.94     6440.36    130.22 o 
  -1   7   2     2380.96     2412.63     47.40 o 
   0   7   2     1180.13     1092.58     31.15 o 
   1   7   2     9175.74     8819.10    144.10 o 
   2   7   2      664.73      646.17     13.79 o 
   3   7   2     5060.37     4841.35     93.26 o 
   4   7   2     1701.82     1788.42     37.90 o 
   5   7   2      365.67      335.61     14.97 o 
   6   7   2     1874.48     2063.73     42.25 o 
   7   7   2      208.89      169.35      8.85 o 
   8   7   2     1795.42     1769.89     50.49 o 
   9   7   2      895.06      868.28     36.20 o 
  10   7   2       36.99       24.59     12.73 o 
  11   7   2      202.80      204.67     28.43 o 
 -12   8   2       15.01       12.02     12.93 o 
 -11   8   2      370.39      310.72     20.86 o 
 -10   8   2      758.50      801.18     32.25 o 
  -9   8   2      468.48      521.94     24.03 o 
  -8   8   2     2513.40     2618.20     54.71 o 
  -7   8   2      123.18      115.83     13.36 o 
  -6   8   2     2131.69     2123.95     41.43 o 
  -5   8   2     2435.95     2806.85     45.22 o 
  -4   8   2      116.81      164.77      6.95 o 
  -3   8   2     1860.45     1650.29     31.17 o 
  -2   8   2     1096.11     1036.51     38.84 o 
  -1   8   2      318.66      245.77     12.40 o 
   0   8   2      601.25      552.35     20.62 o 
   1   8   2     1392.97     1318.67     25.31 o 
   2   8   2     4341.75     4619.78     84.99 o 
   3   8   2        3.60       -1.55      4.61 o 
   4   8   2     3483.56     3846.70     61.86 o 
   5   8   2     2541.77     2417.50     41.95 o 
   6   8   2       17.87        5.76      3.15 o 
   7   8   2      566.47      569.88     19.00 o 
   8   8   2      545.05      557.56     25.91 o 
   9   8   2      341.80      390.23     23.41 o 
  10   8   2      200.23      178.30     14.35 o 
 -12   9   2       43.59       28.84     13.89 o 
 -11   9   2       92.70      108.93     14.18 o 
 -10   9   2      146.67      174.20     17.93 o 
  -9   9   2      696.02      607.31     28.07 o 
  -8   9   2       54.50       58.55      9.71 o 
  -7   9   2     2467.88     2789.76     89.03 o 
  -6   9   2     1889.11     1950.98     34.01 o 
  -5   9   2      305.93      381.72      9.82 o 
  -4   9   2      583.83      508.48     13.27 o 
  -3   9   2      541.72      629.80     14.39 o 
  -2   9   2      597.88      447.54     40.04 o 
  -1   9   2      565.24      540.11     12.98 o 
   0   9   2      709.01      721.35     39.44 o 
   1   9   2     1445.26     1423.60     27.48 o 
   2   9   2     1275.59     1300.33     43.48 o 
   3   9   2      686.35      632.78     15.98 o 
   4   9   2      439.64      463.05     13.15 o 
   5   9   2      509.60      554.53     14.93 o 
   6   9   2      393.16      437.12     40.02 o 
   7   9   2        9.40       -1.35      4.38 o 
   8   9   2      240.02      232.85     16.06 o 
   9   9   2      161.83      185.98     17.35 o 
  10   9   2      132.48      123.06     16.06 o 
 -11  10   2      182.48      177.71     18.12 o 
 -10  10   2      672.49      768.01     36.44 o 
  -9  10   2        2.97        6.25      9.09 o 
  -8  10   2       21.76       25.00      9.66 o 
  -7  10   2       17.78        2.40      8.65 o 
  -6  10   2       18.93       23.47      5.79 o 
  -5  10   2        7.49        4.03      4.78 o 
  -4  10   2      378.47      343.22     10.61 o 
  -3  10   2     2378.48     2802.96     53.17 o 
  -2  10   2      185.78      120.89      6.28 o 
  -1  10   2     1015.42      977.57     34.30 o 
   0  10   2     2533.91     2366.19     46.96 o 
   1  10   2      318.86      431.18     12.23 o 
   2  10   2     2623.91     2829.63     55.09 o 
   3  10   2        3.66        7.41      4.92 o 
   4  10   2      203.02      204.39     15.41 o 
   5  10   2        5.00        3.30      4.30 o 
   6  10   2      133.28      117.78      6.84 o 
   7  10   2      322.57      336.78     18.51 o 
   8  10   2      237.46      231.50     16.68 o 
   9  10   2      198.22      203.09     18.75 o 
 -11  11   2      173.02      138.10     17.02 o 
 -10  11   2       23.54        9.57     11.54 o 
  -9  11   2      709.28      764.36     33.94 o 
  -8  11   2       12.25       13.89     11.10 o 
  -7  11   2      117.27       86.00     13.03 o 
  -6  11   2      212.97      237.16      9.61 o 
  -5  11   2     1639.66     1776.85     52.76 o 
  -4  11   2     1078.50     1082.39     26.51 o 
  -3  11   2       82.59       68.75      6.78 o 
  -2  11   2      911.11      849.15     20.20 o 
  -1  11   2     1306.10     1531.76     31.56 o 
   0  11   2      617.21      692.84     18.36 o 
   1  11   2     3217.17     3327.68     63.31 o 
   2  11   2       61.86       60.56      6.15 o 
   3  11   2       87.14       86.87      6.90 o 
   4  11   2       50.24       78.59      5.90 o 
   5  11   2      394.73      399.19     19.83 o 
   6  11   2      399.08      388.50     19.90 o 
   7  11   2       49.28       48.02     11.54 o 
   8  11   2      230.03      248.52     17.98 o 
   9  11   2      101.56       64.75     15.86 o 
 -10  12   2       56.14       46.48     14.37 o 
  -9  12   2      196.66      241.65     20.43 o 
  -8  12   2      464.12      495.21     25.38 o 
  -7  12   2        1.39        2.84      2.36 o 
  -6  12   2     2105.91     2273.36     54.15 o 
  -5  12   2     1387.23     1392.49     45.81 o 
  -4  12   2        8.75        5.65      7.67 o 
  -3  12   2     1589.78     1596.03     38.48 o 
  -2  12   2      745.74      746.31     20.33 o 
  -1  12   2      214.72      194.06     20.09 o 
   0  12   2      772.33      721.34     19.10 o 
   1  12   2       48.58       53.47      6.47 o 
   2  12   2     2558.40     2601.62     61.26 o 
   3  12   2       78.78      108.97      8.67 o 
   4  12   2      216.00      199.07     18.27 o 
   5  12   2      193.49      167.91     14.18 o 
   6  12   2      198.19      187.76     15.62 o 
   7  12   2      629.83      680.72     35.48 o 
   8  12   2      249.89      286.50     20.77 o 
  -9  13   2      425.10      374.80     24.61 o 
  -8  13   2       78.71       48.02     12.45 o 
  -7  13   2      811.93      786.33     35.67 o 
  -6  13   2       52.17       30.76     10.48 o 
  -5  13   2     1394.64     1302.35     44.32 o 
  -4  13   2     2629.39     2775.74     83.16 o 
  -3  13   2      403.06      466.37     21.78 o 
  -2  13   2      320.97      404.22     19.37 o 
  -1  13   2      197.55      173.26     10.52 o 
   0  13   2       70.75       46.87     11.32 o 
   1  13   2     1813.08     1780.98     53.84 o 
   2  13   2        1.08        7.64      8.60 o 
   3  13   2      877.85     1014.85     39.13 o 
   4  13   2      150.50      130.99     13.03 o 
   5  13   2      367.86      362.16     20.05 o 
   6  13   2      912.74      947.55     43.21 o 
   7  13   2       79.14       58.55     13.41 o 
  -8  14   2      302.62      319.28     23.51 o 
  -7  14   2        1.18        1.44     13.56 o 
  -6  14   2      574.08      625.82     31.82 o 
  -5  14   2      174.37      196.22     22.33 o 
  -4  14   2      391.68      433.83     21.92 o 
  -3  14   2     1456.70     1512.80     52.88 o 
  -2  14   2      194.37      165.07     13.51 o 
  -1  14   2      848.76      791.28     30.81 o 
   0  14   2      995.22     1006.48     36.15 o 
   1  14   2        7.55        5.29     11.49 o 
   2  14   2      829.55      794.98     32.16 o 
   3  14   2       29.66       32.74     10.05 o 
   4  14   2      258.34      256.16     16.82 o 
   5  14   2      233.33      229.53     18.60 o 
   6  14   2       60.80       40.43     14.52 o 
  -7  15   2      193.84      142.24     16.73 o 
  -6  15   2      131.83      147.53     16.49 o 
  -5  15   2      123.11       80.81     13.41 o 
  -4  15   2      301.05      297.74     21.20 o 
  -3  15   2        0.19        0.96     10.14 o 
  -2  15   2      387.37      366.34     20.96 o 
  -1  15   2      112.08      167.33     15.33 o 
   0  15   2       72.09      103.93     12.50 o 
   1  15   2      471.76      457.91     23.46 o 
   2  15   2        0.57       -5.82     10.14 o 
   3  15   2      534.10      561.74     30.14 o 
   4  15   2       73.31       83.98     14.47 o 
   5  15   2       51.27       73.50     15.77 o 
  -6  16   2      131.85      155.65     26.25 o 
  -5  16   2      251.31      209.39     19.04 o 
  -4  16   2       18.97       16.30     12.55 o 
  -3  16   2       98.31      106.62     15.38 o 
  -2  16   2       73.42       54.27     12.93 o 
  -1  16   2        3.43       11.10     13.46 o 
   0  16   2       19.87       30.76     11.92 o 
   1  16   2       91.90       81.19     13.41 o 
   2  16   2      391.33      419.36     26.05 o 
   3  16   2       11.28       11.10     13.03 o 
   4  16   2      152.42      138.10     16.49 o 
  -3  17   2        6.21       38.50     13.32 o 
  -2  17   2      197.81      219.68     20.14 o 
  -1  17   2      108.58       89.31     16.15 o 
   0  17   2       32.65       36.10     12.40 o 
   1  17   2      208.93      252.65     23.70 o 
 -14   1   3       72.31       78.33     24.61 o 
 -13   1   3       21.75       35.36     20.00 o 
 -12   1   3        0.32        3.58      3.36 o 
 -11   1   3        7.90       13.63     10.58 o 
 -10   1   3       91.73       69.01      6.67 o 
  -9   1   3       59.98       45.17      6.43 o 
  -8   1   3     1005.79     1041.03     22.50 o 
  -7   1   3      143.17      117.31     13.00 o 
  -6   1   3      198.83      170.79      5.04 o 
  -5   1   3       35.65       44.55      2.88 o 
  -4   1   3     1451.39     1434.60     26.58 o 
  -3   1   3     2016.30     2540.68     31.80 o 
  -2   1   3     1287.00     1073.95     14.12 o 
  -1   1   3      311.79      325.23      6.71 o 
   0   1   3       26.45       51.20      2.48 o 
   1   1   3     7333.54     8052.87    106.62 o 
   2   1   3     6426.74     6436.24     73.30 o 
   3   1   3     2828.27     3213.04     44.59 o 
   4   1   3      115.75       78.85      4.04 o 
   5   1   3      712.99      661.85     16.34 o 
   6   1   3     2509.10     2719.21     62.63 o 
   7   1   3      542.08      521.12     16.99 o 
   8   1   3       66.92       67.51      4.13 o 
   9   1   3       74.11       81.07      7.86 o 
  10   1   3      164.89      176.44     32.66 o 
  11   1   3       23.32       20.64     14.44 o 
 -14   2   3        2.52       19.74     12.90 o 
 -13   2   3        7.84       12.73     12.94 o 
 -12   2   3      103.84       93.33      6.93 o 
 -11   2   3      337.26      359.71     25.77 o 
 -10   2   3      524.78      431.44     11.28 o 
  -9   2   3       40.14       33.99      6.18 o 
  -8   2   3      162.26      156.40      5.74 o 
  -7   2   3        1.65       16.77      4.54 o 
  -6   2   3      114.66      129.82      8.65 o 
  -5   2   3     1007.40     1168.94     20.88 o 
  -4   2   3     7325.17     8622.87    105.49 o 
  -3   2   3     6202.29     6235.22     76.54 o 
  -2   2   3      458.45      521.66      8.13 o 
  -1   2   3    12607.49    11701.14    259.90 o 
   0   2   3    27404.73    24409.79    767.29 o 
   1   2   3     2736.64     3251.51     40.21 o 
   2   2   3        9.34       21.43      3.63 o 
   3   2   3        0.68       -3.58      5.02 o 
   4   2   3     2056.69     1896.36     35.28 o 
   5   2   3     2498.93     2601.98     45.74 o 
   6   2   3        5.19        9.01      2.43 o 
   7   2   3       76.97       92.69      5.06 o 
   8   2   3     1048.95     1006.54     20.59 o 
   9   2   3      101.03       93.06      5.68 o 
  10   2   3       45.00       36.44      6.76 o 
  11   2   3       14.67       14.30      9.10 o 
 -14   3   3       31.47        3.38     24.08 o 
 -13   3   3        3.27        8.10     13.51 o 
 -12   3   3      152.53      150.53     18.19 o 
 -11   3   3        0.75        2.04      2.57 o 
 -10   3   3       25.80       27.01      2.48 o 
  -9   3   3      519.51      458.59     10.57 o 
  -8   3   3      551.18      559.54     12.46 o 
  -7   3   3       61.60       96.59      4.10 o 
  -6   3   3        1.07       35.48      5.19 o 
  -5   3   3      499.96      445.74      8.67 o 
  -4   3   3        0.43        3.50      2.40 o 
  -3   3   3      449.46      521.55     15.50 o 
  -2   3   3     1270.24     1312.29     19.85 o 
  -1   3   3      309.85      370.57      7.75 o 
   0   3   3      693.80      687.59     11.29 o 
   1   3   3     2906.45     2788.65     41.73 o 
   2   3   3      153.38      193.36      6.08 o 
   3   3   3      429.26      523.21     10.57 o 
   4   3   3      466.80      413.17     10.65 o 
   5   3   3     1083.42     1207.85     19.72 o 
   6   3   3      504.32      487.82     21.01 o 
   7   3   3       46.96       60.44      6.03 o 
   8   3   3       11.19       13.45     17.09 o 
   9   3   3        2.00        7.08      4.54 o 
  10   3   3        1.11       -0.49      6.72 o 
  11   3   3       10.57       19.87     16.58 o 
 -14   4   3        1.67       -9.89     27.66 o 
 -13   4   3        1.08       19.50     16.35 o 
 -12   4   3       65.02       77.78     13.46 o 
 -11   4   3       40.38       29.48     10.62 o 
 -10   4   3        0.63        0.66      4.83 o 
  -9   4   3      248.98      243.74      9.91 o 
  -8   4   3      163.28      114.32     14.47 o 
  -7   4   3      418.22      342.89     15.05 o 
  -6   4   3        2.22       12.70      4.61 o 
  -5   4   3      167.30      299.80     15.38 o 
  -4   4   3     1367.24     1162.57     19.02 o 
  -3   4   3      753.34      995.49     16.30 o 
  -2   4   3      875.20      940.86     18.53 o 
  -1   4   3      400.78      522.92      9.93 o 
   0   4   3     2117.12     2037.95     34.99 o 
   1   4   3      562.10      802.52     13.42 o 
   2   4   3      897.41      899.81     14.82 o 
   3   4   3      280.60      240.42      5.51 o 
   4   4   3       52.79      112.49      4.42 o 
   5   4   3      233.15      255.19     11.56 o 
   6   4   3      217.20      192.17      7.27 o 
   7   4   3      177.13      160.97      7.86 o 
   8   4   3        0.88        7.59      5.12 o 
   9   4   3       43.46       46.72     10.60 o 
  10   4   3      150.00      154.21     11.77 o 
  11   4   3        0.20       -4.17     11.41 o 
 -13   5   3       11.52       -1.10     11.71 o 
 -12   5   3      104.61      115.48     13.77 o 
 -11   5   3        0.14       15.97      8.28 o 
 -10   5   3      261.87      240.74     20.74 o 
  -9   5   3       20.59       16.87      8.15 o 
  -8   5   3      280.33      278.19     12.81 o 
  -7   5   3        6.96        3.93      5.00 o 
  -6   5   3      141.09      171.68      7.19 o 
  -5   5   3       43.92       27.89      2.36 o 
  -4   5   3     1505.56     1587.23     53.98 o 
  -3   5   3      150.85      328.48      7.05 o 
  -2   5   3     3946.77     3717.47     61.41 o 
  -1   5   3      130.38      289.32     16.03 o 
   0   5   3     2679.74     2820.19     67.56 o 
   1   5   3       77.26      104.60      4.41 o 
   2   5   3       87.10      198.15      7.43 o 
   3   5   3      118.82      184.62      4.96 o 
   4   5   3      846.34      951.64     15.31 o 
   5   5   3      213.61      163.55      6.93 o 
   6   5   3      151.38      174.88      7.57 o 
   7   5   3       79.71       66.41      5.14 o 
   8   5   3       54.29       44.01      7.21 o 
   9   5   3        3.26       -4.08      8.87 o 
  10   5   3        5.11        4.05     15.65 o 
  11   5   3       25.32       18.12      9.83 o 
 -13   6   3       45.30       55.98     14.10 o 
 -12   6   3      132.69      113.27     14.35 o 
 -11   6   3       19.15       37.98     11.87 o 
 -10   6   3       12.96       12.45      9.13 o 
  -9   6   3      154.98      137.27      8.12 o 
  -8   6   3      225.46      253.30      9.62 o 
  -7   6   3       16.87        2.50      4.42 o 
  -6   6   3        2.54        1.46      1.44 o 
  -5   6   3      256.49      238.81      7.16 o 
  -4   6   3       28.40       21.05      2.82 o 
  -3   6   3      103.48      148.47      5.48 o 
  -2   6   3      696.04      778.28     17.74 o 
  -1   6   3     1726.50     1492.50     27.55 o 
   0   6   3      914.97     1038.80     18.98 o 
   1   6   3     1968.90     1827.96     50.64 o 
   2   6   3      744.24      793.57     13.65 o 
   3   6   3      327.50      373.10     13.07 o 
   4   6   3     1130.69     1242.17     19.68 o 
   5   6   3      731.44      662.53     15.77 o 
   6   6   3      435.68      426.98     12.48 o 
   7   6   3        0.08       -5.63      5.63 o 
   8   6   3       43.37       37.43      6.60 o 
   9   6   3       30.84       22.99     11.84 o 
  10   6   3        0.06        3.51     17.28 o 
  11   6   3       63.03       59.65     16.49 o 
 -13   7   3        4.39       -5.98     14.15 o 
 -12   7   3      192.83      171.90     16.68 o 
 -11   7   3       15.98       19.23      9.61 o 
 -10   7   3      140.72       81.57     11.87 o 
  -9   7   3      176.66      179.18      9.53 o 
  -8   7   3       38.90       26.20      6.51 o 
  -7   7   3       37.22       41.60      5.78 o 
  -6   7   3       36.46       33.42      2.93 o 
  -5   7   3      121.40      126.63      9.93 o 
  -4   7   3      362.26      418.84     17.45 o 
  -3   7   3       54.44       63.01      5.67 o 
  -2   7   3      339.85      379.25     16.20 o 
  -1   7   3      495.56      516.53     16.42 o 
   0   7   3        5.78       -5.02      5.02 o 
   1   7   3      693.95      732.58     15.94 o 
   2   7   3      425.39      424.55     23.03 o 
   3   7   3      930.07     1078.84     21.66 o 
   4   7   3       33.83       35.34      3.05 o 
   5   7   3      268.91      246.52      7.40 o 
   6   7   3        1.94       -0.70      5.03 o 
   7   7   3       20.69       17.99      6.61 o 
   8   7   3       75.35       60.45     18.12 o 
   9   7   3       32.51       18.85      9.78 o 
  10   7   3       13.75       -0.34     30.72 o 
 -12   8   3       26.19       25.43     12.40 o 
 -11   8   3       89.48      122.58     14.08 o 
 -10   8   3        0.02        5.82     10.58 o 
  -9   8   3        0.42       12.45      9.13 o 
  -8   8   3       16.70       34.53     11.54 o 
  -7   8   3        4.87       11.85      6.18 o 
  -6   8   3      109.21       67.45      4.40 o 
  -5   8   3        4.75       -1.92      4.30 o 
  -4   8   3       38.83       47.24     11.08 o 
  -3   8   3     1788.19     1750.68     31.78 o 
  -2   8   3      878.37     1054.95     20.63 o 
  -1   8   3     1683.23     1984.17     53.72 o 
   0   8   3     2750.14     2963.40     49.77 o 
   1   8   3        4.56        2.80      4.29 o 
   2   8   3      391.72      421.59     10.82 o 
   3   8   3      503.12      571.49     11.58 o 
   4   8   3      839.21      928.39     23.29 o 
   5   8   3      238.81      210.71      6.06 o 
   6   8   3        0.71       -5.29      5.60 o 
   7   8   3      492.13      454.74     18.16 o 
   8   8   3      250.03      250.59     16.68 o 
   9   8   3       35.48       22.64     14.37 o 
  10   8   3        2.76      -10.72     10.72 o 
 -12   9   3      144.13      108.45     17.79 o 
 -11   9   3        0.19        6.25     11.06 o 
 -10   9   3       39.35       31.73     11.10 o 
  -9   9   3        1.83       -3.80      8.65 o 
  -8   9   3       87.83       51.39      9.76 o 
  -7   9   3       93.85       67.25      3.65 o 
  -6   9   3        0.14        0.05      4.95 o 
  -5   9   3      274.30      329.90      9.13 o 
  -4   9   3      312.25      266.46     18.27 o 
  -3   9   3       69.07       75.42     12.81 o 
  -2   9   3        6.99        4.84      4.26 o 
  -1   9   3       33.67       17.66      4.23 o 
   0   9   3      178.01      142.63     19.18 o 
   1   9   3        5.09        0.02      3.81 o 
   2   9   3       24.70       20.72      6.56 o 
   3   9   3       66.71       55.83      7.47 o 
   4   9   3       17.64       24.30      3.12 o 
   5   9   3       23.41       12.02      2.44 o 
   6   9   3       84.60       89.25     17.88 o 
   7   9   3       12.46        8.57      6.77 o 
   8   9   3       42.87       43.26     10.09 o 
   9   9   3        1.40      -11.06     11.06 o 
 -12  10   3        4.97      -12.59     12.59 o 
 -11  10   3       27.97       36.63     12.98 o 
 -10  10   3       43.12       73.88     14.32 o 
  -9  10   3      133.54      121.14     13.03 o 
  -8  10   3       27.63       15.91      9.09 o 
  -7  10   3        1.53       -0.94      7.21 o 
  -6  10   3       33.93       15.84      5.44 o 
  -5  10   3       19.81        3.15      5.02 o 
  -4  10   3       31.61       39.46      5.43 o 
  -3  10   3       33.85       40.06      5.62 o 
  -2  10   3       13.32        8.98      8.65 o 
  -1  10   3      607.51      652.03     16.82 o 
   0  10   3     1676.05     1522.28     31.46 o 
   1  10   3       53.39       38.96      5.60 o 
   2  10   3     1891.71     1752.57     36.97 o 
   3  10   3      375.93      364.93      9.61 o 
   4  10   3        2.03        2.93      3.25 o 
   5  10   3        2.13       11.50      3.82 o 
   6  10   3       38.22       45.09      8.65 o 
   7  10   3       29.75       36.10     10.00 o 
   8  10   3        2.27       -0.48     14.13 o 
   9  10   3        7.16        6.68     11.01 o 
 -11  11   3        8.59        9.57     13.94 o 
 -10  11   3       32.32       14.90     13.56 o 
  -9  11   3       63.32       64.03     11.92 o 
  -8  11   3       84.86       79.22     10.91 o 
  -7  11   3        0.29       -0.48      3.89 o 
  -6  11   3        3.98        3.99      3.55 o 
  -5  11   3       14.31        7.17      4.08 o 
  -4  11   3      699.24      714.71     19.32 o 
  -3  11   3      494.14      464.65     13.99 o 
  -2  11   3      513.01      522.18     14.51 o 
  -1  11   3       22.20       15.26      4.85 o 
   0  11   3      233.61      230.07     12.31 o 
   1  11   3      780.20      734.76     18.76 o 
   2  11   3      159.02      167.69      7.99 o 
   3  11   3       58.16       47.54      9.18 o 
   4  11   3      468.82      567.93     16.08 o 
   5  11   3      430.69      433.27     12.49 o 
   6  11   3      111.39      124.55      7.84 o 
   7  11   3       22.13        7.16     10.09 o 
   8  11   3       16.75        3.41     12.50 o 
 -10  12   3        9.11       20.57     12.55 o 
  -9  12   3        1.26       25.43     11.06 o 
  -8  12   3        0.23      -10.53     10.53 o 
  -7  12   3       37.79       22.02      4.33 o 
  -6  12   3        8.88       -8.65      9.13 o 
  -5  12   3       32.30       28.00      5.16 o 
  -4  12   3       10.00        5.16      6.48 o 
  -3  12   3       88.74       66.91     10.02 o 
  -2  12   3      134.08      127.54      7.36 o 
  -1  12   3      381.00      355.12     11.69 o 
   0  12   3       23.59       18.61      5.71 o 
   1  12   3       31.80       22.40      6.98 o 
   2  12   3       52.86       53.31      7.77 o 
   3  12   3      211.43      171.21     10.18 o 
   4  12   3       77.87       84.68      6.47 o 
   5  12   3       56.12       58.21     11.06 o 
   6  12   3        0.14        2.84     10.96 o 
   7  12   3       67.21       43.84     11.92 o 
   8  12   3        2.63        4.33     11.49 o 
 -10  13   3       47.39      108.93     30.67 o 
  -9  13   3        5.63       36.10     15.00 o 
  -8  13   3        0.42      -12.40     12.40 o 
  -7  13   3        7.21        1.44      3.36 o 
  -6  13   3        0.13        0.59      4.81 o 
  -5  13   3       49.29       28.21      6.14 o 
  -4  13   3       55.73       44.13     11.06 o 
  -3  13   3      112.17       86.43     10.19 o 
  -2  13   3      177.35      170.05     22.57 o 
  -1  13   3       32.66       34.64      7.94 o 
   0  13   3       57.46       53.41     11.15 o 
   1  13   3       73.12       76.05      8.79 o 
   2  13   3      326.05      264.67     15.67 o 
   3  13   3       33.77       29.32     10.67 o 
   4  13   3       27.38       24.13     10.14 o 
   5  13   3      258.69      288.71     19.37 o 
   6  13   3      227.64      270.39     20.19 o 
   7  13   3       46.17       52.35     14.90 o 
  -9  14   3       22.32       35.57     20.14 o 
  -8  14   3       43.73       56.24     13.80 o 
  -7  14   3        1.27        5.29     21.68 o 
  -6  14   3       29.18       25.43     11.06 o 
  -5  14   3        0.07       -6.41      6.41 o 
  -4  14   3       94.15      112.15     12.55 o 
  -3  14   3       29.93       34.51     10.05 o 
  -2  14   3        2.89       -4.81      9.13 o 
  -1  14   3      277.11      233.52     16.73 o 
   0  14   3      526.04      527.95     26.20 o 
   1  14   3      105.06       75.76     11.44 o 
   2  14   3        5.02        8.12      9.13 o 
   3  14   3        0.19       17.74     10.14 o 
   4  14   3        3.81       -2.40     10.09 o 
   5  14   3       40.38       25.86     11.58 o 
   6  14   3        7.71        9.57     13.41 o 
  -7  15   3        4.10        1.92     11.97 o 
  -6  15   3        0.34        6.25     12.93 o 
  -5  15   3        0.09        3.80     10.53 o 
  -4  15   3        0.19       11.54     11.01 o 
  -3  15   3       10.07        5.82     12.07 o 
  -2  15   3       20.77       61.63     13.07 o 
  -1  15   3        2.91       -4.81      9.61 o 
   0  15   3        1.06       18.65     11.54 o 
   1  15   3       47.42       57.20     11.58 o 
   2  15   3        3.48       -9.57      9.57 o 
   3  15   3       75.35       81.57     13.07 o 
   4  15   3       16.58       32.25     12.93 o 
   5  15   3        3.65      -11.63     11.63 o 
  -6  16   3        8.09       17.74     12.93 o 
  -5  16   3       18.59        7.16     12.88 o 
  -4  16   3       11.00       14.90     12.02 o 
  -3  16   3       46.23       54.90     12.98 o 
  -2  16   3       50.65       32.74     12.55 o 
  -1  16   3        9.46      -12.02     12.02 o 
   0  16   3        0.00       -9.13     11.01 o 
   1  16   3        3.06        6.25     12.07 o 
   2  16   3       28.78       28.36     13.07 o 
   3  16   3       24.15       18.65     14.37 o 
  -3  17   3        0.35       -9.57     11.92 o 
  -2  17   3        4.46        5.29     11.49 o 
  -1  17   3        1.11       -4.81     14.42 o 
   0  17   3        0.04       12.45     12.98 o 
 -14   0   4      499.30      694.51     50.86 o 
 -13   0   4     1249.01     1400.66     73.84 o 
 -12   0   4      508.85      535.02     36.53 o 
 -11   0   4       69.34       73.11     10.14 o 
 -10   0   4      837.87      826.18     30.24 o 
  -9   0   4     3592.27     3779.44     99.74 o 
  -8   0   4     2347.09     2322.35     59.17 o 
  -7   0   4      646.81      663.65     20.33 o 
  -6   0   4     4779.68     4607.58    107.15 o 
  -5   0   4     1153.08     1278.75     26.68 o 
  -4   0   4    26600.76    26330.12    476.71 o 
  -2   0   4     7607.01     6857.49    108.93 o 
   0   0   4      607.54      491.32      8.75 o 
   1   0   4    27391.00    27590.03    866.75 o 
   2   0   4     5191.34     4166.26     62.25 o 
   3   0   4      990.46     1035.90     19.76 o 
   4   0   4     9433.82    10300.20    169.11 o 
   5   0   4       78.48       57.54      4.33 o 
   6   0   4      808.61      836.32     20.29 o 
   7   0   4      433.76      394.56     12.21 o 
   8   0   4      431.24      404.22     14.08 o 
   9   0   4      218.41      220.98     11.73 o 
  10   0   4      236.13      252.65     16.73 o 
  11   0   4       36.04       31.73     16.82 o 
 -14   1   4      153.04      135.01     16.38 o 
 -13   1   4      183.53      135.35     15.91 o 
 -12   1   4      139.94      144.82      9.76 o 
 -11   1   4       99.11       53.65      5.72 o 
 -10   1   4     3524.90     3727.88     63.03 o 
  -9   1   4     1897.54     1902.43     34.46 o 
  -8   1   4     3739.92     3990.49     65.21 o 
  -7   1   4    10427.84    10850.45    142.11 o 
  -6   1   4      354.06      303.61      8.77 o 
  -5   1   4     5232.95     4576.90     67.57 o 
  -4   1   4     1134.65     1076.94     14.72 o 
  -3   1   4     9033.27     8499.06     96.12 o 
  -2   1   4     1622.68     1601.34     17.50 o 
  -1   1   4      133.58      104.37      2.37 o 
   0   1   4       35.52       23.85      3.58 o 
   1   1   4     7342.61     7628.66     81.50 o 
   2   1   4     4487.55     4545.11     53.23 o 
   3   1   4    24142.67    23832.19    380.51 o 
   4   1   4      674.42      591.73     15.38 o 
   5   1   4      102.10      150.75      4.55 o 
   6   1   4      690.19      760.13     12.81 o 
   7   1   4      336.40      304.44     11.08 o 
   8   1   4     1460.64     1531.05     24.85 o 
   9   1   4       50.03       28.44      4.36 o 
  10   1   4      855.73      936.16     29.61 o 
  11   1   4      100.75      118.11     12.07 o 
 -14   2   4       58.60       75.02     14.51 o 
 -13   2   4      140.87      199.75     16.64 o 
 -12   2   4      522.87      595.02     21.05 o 
 -11   2   4       17.00       21.39     22.21 o 
 -10   2   4       47.44       46.12      9.23 o 
  -9   2   4     4705.61     4846.19     76.99 o 
  -8   2   4     7479.67     7748.57    103.62 o 
  -7   2   4        0.89        3.97      5.05 o 
  -6   2   4     6499.55     6021.49     81.20 o 
  -5   2   4     4649.02     4390.91     63.86 o 
  -4   2   4       89.74      199.77      4.93 o 
  -3   2   4     3459.75     3389.79     42.91 o 
  -2   2   4      110.68      125.16      2.69 o 
  -1   2   4       82.21       50.10      1.65 o 
   0   2   4     2413.19     2059.43     26.62 o 
   1   2   4    13361.76    12561.34    139.32 o 
   2   2   4     7009.72     7270.22     83.48 o 
   3   2   4      146.78      151.81      4.03 o 
   4   2   4     3446.69     3504.10     49.38 o 
   5   2   4        3.02        9.86      3.65 o 
   6   2   4      194.79      212.45      8.00 o 
   7   2   4      138.44      128.51      6.88 o 
   8   2   4       37.41       38.75      4.45 o 
   9   2   4      745.97      677.44     18.07 o 
  10   2   4       43.14       48.87      9.95 o 
  11   2   4       69.18       68.30     14.41 o 
 -14   3   4      294.61      321.24     23.60 o 
 -13   3   4      162.08      169.90     19.68 o 
 -12   3   4      193.07      194.94      7.50 o 
 -11   3   4      191.33      220.25      9.57 o 
 -10   3   4      128.82      144.36      8.27 o 
  -9   3   4     1849.16     1911.05     35.45 o 
  -8   3   4      653.35      643.65     22.86 o 
  -7   3   4     2617.79     2630.96     48.24 o 
  -6   3   4       18.84       16.75      4.01 o 
  -5   3   4      236.30      189.17      4.47 o 
  -4   3   4      647.38      496.18      8.12 o 
  -3   3   4      724.58      622.50      8.86 o 
  -2   3   4      372.75      210.20      8.24 o 
  -1   3   4      718.43      811.13     12.37 o 
   0   3   4      423.87      284.30      4.95 o 
   1   3   4       89.67       32.62      3.17 o 
   2   3   4      418.12      407.49      6.79 o 
   3   3   4     7931.63     7854.61     96.82 o 
   4   3   4      813.59      835.27     13.34 o 
   5   3   4     4997.28     5045.58     78.01 o 
   6   3   4      980.57      937.49     20.16 o 
   7   3   4       41.89       42.64      4.13 o 
   8   3   4      563.96      598.92     13.81 o 
   9   3   4      269.49      261.31     13.20 o 
  10   3   4      106.05      103.40     13.53 o 
  11   3   4        1.39        0.86      8.12 o 
 -14   4   4      222.32      234.30     20.77 o 
 -13   4   4      282.07      271.88     21.18 o 
 -12   4   4      169.37      162.37     17.81 o 
 -11   4   4      489.38      483.70     22.15 o 
 -10   4   4     1654.59     1705.69     39.99 o 
  -9   4   4      180.98      165.65      8.17 o 
  -8   4   4     2009.16     1956.11     50.43 o 
  -7   4   4      528.24      655.51     12.39 o 
  -6   4   4     2155.19     2169.96     30.60 o 
  -5   4   4      106.41      139.45      4.05 o 
  -4   4   4      605.24      399.97     16.82 o 
  -3   4   4      488.92      744.81     12.95 o 
  -2   4   4     2422.79     2285.75     34.25 o 
  -1   4   4      114.37       58.17      3.00 o 
   0   4   4      137.29      211.27      5.41 o 
   1   4   4     1517.14     1485.31     22.33 o 
   2   4   4     7109.71     7569.42    109.02 o 
   3   4   4      902.79      836.31     13.89 o 
   4   4   4     3582.98     3526.09     59.82 o 
   5   4   4      951.18      876.53     23.24 o 
   6   4   4       46.87       54.87      5.38 o 
   7   4   4     1172.53     1085.77     27.77 o 
   8   4   4       33.62       27.35      5.97 o 
   9   4   4      586.29      515.03     21.16 o 
  10   4   4      144.21      167.60     12.48 o 
 -14   5   4      192.89      199.88     20.96 o 
 -13   5   4      227.77      233.40     19.52 o 
 -12   5   4      251.36      290.47     19.83 o 
 -11   5   4       13.98       -2.84      9.09 o 
 -10   5   4      612.87      586.93     17.63 o 
  -9   5   4     2469.31     2634.52     54.04 o 
  -8   5   4     1301.81     1214.20     26.46 o 
  -7   5   4     2965.97     2840.81     52.03 o 
  -6   5   4       83.80       81.82      3.68 o 
  -5   5   4     2607.53     2694.83     37.49 o 
  -4   5   4     2290.61     2311.53     35.96 o 
  -3   5   4     5622.38     5240.99     91.89 o 
  -2   5   4     1898.38     1569.73     28.67 o 
  -1   5   4      824.55      627.45     12.42 o 
   0   5   4     6799.48     6162.55     99.80 o 
   1   5   4     3557.80     3594.59     53.05 o 
   2   5   4     1123.33     1042.02     16.98 o 
   3   5   4     3954.63     4034.29     56.11 o 
   4   5   4        1.47       -0.46      2.38 o 
   5   5   4     1597.18     1590.55     32.15 o 
   6   5   4       46.78       54.84      7.64 o 
   7   5   4       66.01       69.67     11.20 o 
   8   5   4      764.21      774.93     25.96 o 
   9   5   4       36.42       18.61      7.96 o 
  10   5   4      197.94      185.69     13.90 o 
 -14   6   4      290.59      279.09     35.91 o 
 -13   6   4      117.81       90.38     14.84 o 
 -12   6   4      119.44      104.84     14.37 o 
 -11   6   4      773.07      823.68     32.74 o 
 -10   6   4       33.64       65.81     11.39 o 
  -9   6   4      830.82      776.52     20.68 o 
  -8   6   4     2179.64     2322.48     45.56 o 
  -7   6   4     1068.80     1187.88     41.80 o 
  -6   6   4     6077.25     6182.82     84.70 o 
  -5   6   4       51.77       59.04      6.66 o 
  -4   6   4     5879.45     5873.88     99.02 o 
  -3   6   4    14992.97    14880.11    213.10 o 
  -2   6   4       11.29       25.88      6.03 o 
  -1   6   4     5052.94     4727.21     77.79 o 
   0   6   4      454.02      442.59     10.09 o 
   1   6   4     3185.61     3206.53     47.70 o 
   2   6   4     5133.47     5457.56     80.94 o 
   3   6   4      458.28      475.71      9.87 o 
   4   6   4     4710.01     5022.84     70.31 o 
   5   6   4      371.15      389.11     11.91 o 
   6   6   4      179.97      154.30     18.75 o 
   7   6   4      585.95      545.42     36.03 o 
   8   6   4       20.87       15.48     14.47 o 
   9   6   4      348.88      430.93     25.35 o 
  10   6   4      169.76      197.11     15.16 o 
 -13   7   4      217.00      189.30     23.60 o 
 -12   7   4      304.41      325.58     21.34 o 
 -11   7   4       57.02       72.01     12.64 o 
 -10   7   4     1529.45     1497.47     52.59 o 
  -9   7   4     1159.99     1144.79     28.72 o 
  -8   7   4     1665.58     1740.04     36.13 o 
  -7   7   4     3514.75     3370.64     61.31 o 
  -6   7   4       46.50       52.27      6.97 o 
  -5   7   4     7434.78     7401.36    141.20 o 
  -4   7   4      312.01      325.49      7.90 o 
  -3   7   4     4474.52     4362.40     72.68 o 
  -2   7   4     2753.24     2484.59     42.46 o 
  -1   7   4      936.97      839.14     33.02 o 
   0   7   4     5554.39     5627.94     91.85 o 
   1   7   4     2823.58     2771.29     47.33 o 
   2   7   4     2247.31     2254.71     37.52 o 
   3   7   4     4660.10     4700.70     73.66 o 
   4   7   4      219.65      251.30      6.39 o 
   5   7   4      464.75      529.39     12.61 o 
   6   7   4      281.86      240.95     10.11 o 
   7   7   4       64.99       89.66      8.20 o 
   8   7   4      724.31      650.85     31.34 o 
   9   7   4       11.47       38.94     11.90 o 
  10   7   4      341.50      318.83     23.27 o 
 -13   8   4       18.78       32.25     12.93 o 
 -12   8   4       23.64       -5.82     11.10 o 
 -11   8   4      127.96      129.98     15.48 o 
 -10   8   4      120.01      102.58     12.45 o 
  -9   8   4     1721.50     1998.50     62.73 o 
  -8   8   4     1897.01     1837.57     41.84 o 
  -7   8   4      430.86      395.00     14.08 o 
  -6   8   4     2181.14     2176.80     36.29 o 
  -5   8   4     1829.77     1942.62     48.21 o 
  -4   8   4      409.79      485.52     11.56 o 
  -3   8   4     3367.16     3535.68     70.42 o 
  -2   8   4        6.59       -0.58      6.71 o 
  -1   8   4     4579.17     4285.14    101.88 o 
   0   8   4     3079.01     2972.38     65.74 o 
   1   8   4     1767.22     1772.19     35.96 o 
   2   8   4     4330.91     4602.41     70.04 o 
   3   8   4      119.93      117.63      4.82 o 
   4   8   4     1029.70     1017.64     21.75 o 
   5   8   4      391.58      390.98      8.87 o 
   6   8   4      592.87      591.77     35.84 o 
   7   8   4      279.19      324.59     14.99 o 
   8   8   4       10.08       12.02     10.62 o 
   9   8   4      212.35      246.47     31.53 o 
 -12   9   4      234.53      265.35     20.72 o 
 -11   9   4        2.35      -12.45     12.55 o 
 -10   9   4      254.69      226.89     16.49 o 
  -9   9   4      159.41      143.82     14.18 o 
  -8   9   4      544.32      493.74     16.08 o 
  -7   9   4     4005.56     4440.09     86.45 o 
  -6   9   4       48.59       75.37      7.07 o 
  -5   9   4      976.57      944.01     18.40 o 
  -4   9   4      488.56      482.64     11.34 o 
  -3   9   4       89.08      132.43      6.83 o 
  -2   9   4       95.93      127.70      6.27 o 
  -1   9   4      177.48      183.58      7.10 o 
   0   9   4      762.11      779.05     28.17 o 
   1   9   4      640.75      540.95     13.77 o 
   2   9   4      159.36      144.54      6.05 o 
   3   9   4      876.90      916.67     20.53 o 
   4   9   4      122.81      141.74     15.89 o 
   5   9   4     1026.83     1095.70     22.05 o 
   6   9   4      220.86      210.53     17.33 o 
   7   9   4       43.67       28.84      9.18 o 
   8   9   4      238.49      238.91     18.99 o 
   9   9   4        0.11        0.88      8.98 o 
 -12  10   4       27.21       34.51     12.88 o 
 -11  10   4      410.23      456.95     28.12 o 
 -10  10   4      513.15      498.15     24.47 o 
  -9  10   4       85.08       39.32     10.19 o 
  -8  10   4      136.74      128.49      5.48 o 
  -7  10   4        4.32       16.40      6.92 o 
  -6  10   4      309.23      276.80      8.75 o 
  -5  10   4      189.80      242.70      8.05 o 
  -4  10   4     1100.66     1246.96     27.30 o 
  -3  10   4        6.38       14.95      5.39 o 
  -2  10   4      552.82      700.64     23.36 o 
  -1  10   4     1620.76     1475.53     30.96 o 
   0  10   4     1705.94     1810.13     36.93 o 
   1  10   4      417.79      406.72     12.17 o 
   2  10   4      631.47      688.99     17.48 o 
   3  10   4      242.61      266.06      8.73 o 
   4  10   4      872.89      834.49     20.28 o 
   5  10   4       14.45        6.05      3.21 o 
   6  10   4      304.49      318.00     13.48 o 
   7  10   4      401.96      421.14     35.09 o 
   8  10   4        3.67       -8.12     11.01 o 
 -11  11   4      173.52      153.44     16.82 o 
 -10  11   4       82.58       69.80     13.94 o 
  -9  11   4      478.23      467.33     23.70 o 
  -8  11   4       37.80       30.76      2.93 o 
  -7  11   4      211.72      242.99     10.24 o 
  -6  11   4      361.07      317.49     11.00 o 
  -5  11   4      696.44      780.58     20.24 o 
  -4  11   4       13.05        3.09      5.26 o 
  -3  11   4      460.14      470.64     13.77 o 
  -2  11   4     1267.86     1341.46     30.08 o 
  -1  11   4        1.10       -1.80      4.91 o 
   0  11   4     1273.02     1401.31     30.11 o 
   1  11   4     1202.44     1142.55     26.60 o 
   2  11   4        1.47        0.31      8.87 o 
   3  11   4      361.06      361.04     12.05 o 
   4  11   4       79.86       76.03      6.87 o 
   5  11   4     1143.49     1259.03    101.31 o 
   6  11   4      614.85      679.56     30.86 o 
   7  11   4       72.59       49.51     13.89 o 
   8  11   4      232.59      211.31     19.13 o 
 -11  12   4      639.28      794.98     43.26 o 
 -10  12   4      115.44      107.53     15.00 o 
  -9  12   4      112.69      138.10     14.95 o 
  -8  12   4      582.74      560.69     17.64 o 
  -7  12   4      359.69      416.67     16.10 o 
  -6  12   4     2651.74     2958.42     72.35 o 
  -5  12   4      338.93      292.13     10.98 o 
  -4  12   4     1157.64     1147.53     31.01 o 
  -3  12   4      588.99      503.87     22.09 o 
  -2  12   4       71.81       74.43      6.42 o 
  -1  12   4      712.14      729.65     19.20 o 
   0  12   4      154.39      129.20      8.48 o 
   1  12   4      662.15      583.99     22.09 o 
   2  12   4      312.92      274.40     13.01 o 
   3  12   4       95.53      108.46     22.79 o 
   4  12   4     1454.72     1706.24     54.32 o 
   5  12   4      361.86      344.04     20.33 o 
   6  12   4       48.46       28.36     10.53 o 
   7  12   4      122.61       96.04     13.32 o 
 -10  13   4      431.55      410.42     30.19 o 
  -9  13   4       61.19       39.03     14.81 o 
  -8  13   4      170.85      168.48     16.49 o 
  -7  13   4      832.00      849.01     29.37 o 
  -6  13   4       44.26       56.90      9.57 o 
  -5  13   4     1499.04     1334.46     57.32 o 
  -4  13   4      661.00      736.72     28.55 o 
  -3  13   4      344.90      373.12     19.47 o 
  -2  13   4     1462.61     1399.56     48.93 o 
  -1  13   4      181.76      169.02     16.87 o 
   0  13   4     1328.17     1360.32     77.51 o 
   1  13   4     1483.91     1612.12     79.41 o 
   2  13   4      131.42      153.19     10.56 o 
   3  13   4      352.15      350.57     20.53 o 
   4  13   4       67.57       73.50     11.63 o 
   5  13   4      581.55      701.48     34.85 o 
   6  13   4      221.17      244.39     18.51 o 
  -9  14   4      114.12      159.50     19.95 o 
  -8  14   4      189.10      202.47     20.57 o 
  -7  14   4      166.41      140.17     17.11 o 
  -6  14   4      563.05      618.18     28.36 o 
  -5  14   4        4.75        4.87      7.32 o 
  -4  14   4      626.03      660.29     29.27 o 
  -3  14   4      529.52      447.63     21.34 o 
  -2  14   4      108.95      108.01     13.65 o 
  -1  14   4     1885.84     1760.99     60.71 o 
   0  14   4      575.27      529.97     24.23 o 
   1  14   4      180.58      132.00     14.61 o 
   2  14   4      641.63      757.10     31.39 o 
   3  14   4        8.73       12.45     10.05 o 
   4  14   4      249.00      217.08     17.45 o 
   5  14   4       13.18        4.81     10.58 o 
  -8  15   4      100.91       83.21     16.01 o 
  -7  15   4      386.79      336.78     25.77 o 
  -6  15   4        0.08        4.33     11.49 o 
  -5  15   4      486.18      518.62     43.43 o 
  -4  15   4       81.07       62.17      8.60 o 
  -3  15   4       73.61       74.60     14.76 o 
  -2  15   4      423.64      475.89     24.85 o 
  -1  15   4       27.72       32.25     10.48 o 
   0  15   4      414.70      475.89     26.77 o 
   1  15   4      466.41      443.92     26.77 o 
   2  15   4       22.18       -7.16     10.09 o 
   3  15   4      197.88      194.44     17.74 o 
   4  15   4        9.21       15.38     12.55 o 
  -6  16   4      290.31      303.03     23.65 o 
  -5  16   4       28.22       23.07     12.02 o 
  -4  16   4       40.40       21.09      9.05 o 
  -3  16   4      147.48      132.48     16.68 o 
  -2  16   4        1.35      -10.53     10.53 o 
  -1  16   4      312.55      313.03     24.80 o 
   0  16   4      270.35      293.23     22.54 o 
   1  16   4       39.70       47.69     14.52 o 
   2  16   4      199.90      232.18     19.37 o 
  -3  17   4       40.27       40.43     13.94 o 
  -2  17   4      108.85       94.31     17.02 o 
  -1  17   4       15.04       28.84     17.21 o 
 -15   1   5        4.90       30.04     17.08 o 
 -14   1   5       95.08       65.03     15.30 o 
 -13   1   5       11.61        9.82     11.96 o 
 -12   1   5       63.10       82.92      6.92 o 
 -11   1   5       57.68       38.26      4.63 o 
 -10   1   5        9.26       13.35      5.00 o 
  -9   1   5       22.24       10.18      3.74 o 
  -8   1   5      966.62     1044.70     36.32 o 
  -7   1   5      910.47      976.77     36.41 o 
  -6   1   5      111.48      121.03      4.24 o 
  -5   1   5     1058.94     1116.14     15.43 o 
  -4   1   5     6367.74     6507.54     75.61 o 
  -3   1   5     7103.92     7578.93     82.02 o 
  -2   1   5      475.41      594.38      7.12 o 
  -1   1   5      336.89      368.91      7.57 o 
   0   1   5      378.06      390.80      7.38 o 
   1   1   5     4980.81     5121.79     52.73 o 
   2   1   5      600.94      584.67     10.02 o 
   3   1   5        5.38       10.41      3.36 o 
   4   1   5      716.15      836.42     11.90 o 
   5   1   5      838.74      877.36     13.78 o 
   6   1   5      687.32      671.06     12.05 o 
   7   1   5      358.88      393.26      8.60 o 
   8   1   5       23.14       17.80      3.41 o 
   9   1   5       58.01       34.15      6.95 o 
  10   1   5        4.35       -5.81      8.63 o 
 -15   2   5        4.78      -13.90     13.90 o 
 -14   2   5       22.68       41.52     12.73 o 
 -13   2   5       29.07       33.10     21.37 o 
 -12   2   5      198.52      191.21     17.06 o 
 -11   2   5      154.57      151.91     16.51 o 
 -10   2   5      527.43      525.31     18.75 o 
  -9   2   5        1.32        4.94      4.57 o 
  -8   2   5     1161.82     1200.21     19.25 o 
  -7   2   5        6.89        2.08      2.15 o 
  -6   2   5      710.14      511.29      8.33 o 
  -5   2   5        6.69        1.30      3.87 o 
  -4   2   5     1791.66     1687.55     22.50 o 
  -3   2   5     1294.62     1274.03     16.11 o 
  -2   2   5      396.56      324.61      4.93 o 
  -1   2   5     5287.78     5644.59     65.64 o 
   0   2   5    18150.21    19701.81    252.43 o 
   1   2   5      558.00      633.13      8.76 o 
   2   2   5     1906.01     2031.94     25.44 o 
   3   2   5      389.24      469.11      8.63 o 
   4   2   5        4.89       -0.77      2.69 o 
   5   2   5      860.51      858.38     15.39 o 
   6   2   5     1594.26     1613.83     28.67 o 
   7   2   5      296.63      298.18      7.82 o 
   8   2   5       11.37        4.68      3.46 o 
   9   2   5        2.77       -2.94     11.75 o 
  10   2   5       76.47       72.14      9.54 o 
 -14   3   5       10.22        9.75     23.03 o 
 -13   3   5        0.40        3.93     10.20 o 
 -12   3   5       32.73       20.54      6.25 o 
 -11   3   5       97.08      106.64      6.89 o 
 -10   3   5      332.67      329.69      9.53 o 
  -9   3   5       42.18       42.76      4.59 o 
  -8   3   5     1014.04      914.05     16.39 o 
  -7   3   5      273.96      311.23      7.73 o 
  -6   3   5     1295.77     1277.83     21.82 o 
  -5   3   5     2392.61     2103.45     29.76 o 
  -4   3   5       63.20       56.37      1.98 o 
  -3   3   5     5173.17     5657.03     69.50 o 
  -2   3   5      156.51      174.40      3.49 o 
  -1   3   5      110.39      155.67      3.48 o 
   0   3   5     5681.49     5925.49     71.12 o 
   1   3   5      201.56      259.34      5.00 o 
   2   3   5     1056.35     1078.17     13.83 o 
   3   3   5     1972.07     1989.81     25.14 o 
   4   3   5      111.61       74.82      7.04 o 
   5   3   5       66.84       74.86     11.15 o 
   6   3   5       43.47       43.59      5.10 o 
   7   3   5       63.74       71.62      4.43 o 
   8   3   5        7.71       -7.31      8.46 o 
   9   3   5        0.15        4.81      6.40 o 
  10   3   5       14.26       35.53     10.53 o 
 -14   4   5       37.07       33.91     13.92 o 
 -13   4   5       85.22       49.66     12.84 o 
 -12   4   5       36.10       34.99     10.40 o 
 -11   4   5       22.49       24.94      7.93 o 
 -10   4   5       23.55       38.55     10.34 o 
  -9   4   5      473.42      495.49     16.03 o 
  -8   4   5      278.71      261.74     12.52 o 
  -7   4   5     1259.68     1112.12     19.67 o 
  -6   4   5      268.96      350.74      7.87 o 
  -5   4   5       42.74       23.97      3.87 o 
  -4   4   5       33.35       18.82      3.63 o 
  -3   4   5     1364.21     1178.32     19.48 o 
  -2   4   5     2852.98     3405.14     49.80 o 
  -1   4   5     2534.72     2725.18     37.24 o 
   0   4   5     2935.16     2957.74     40.48 o 
   1   4   5      367.58      381.14      7.40 o 
   2   4   5       14.22       19.89      2.16 o 
   3   4   5       19.41       21.04      2.32 o 
   4   4   5        9.83       14.44      4.83 o 
   5   4   5        0.40        0.06      6.97 o 
   6   4   5       32.07       33.62      5.98 o 
   7   4   5        0.07        0.15      2.88 o 
   8   4   5       19.77       17.75     14.35 o 
   9   4   5       93.82       97.98     25.57 o 
  10   4   5       63.79       59.36      9.28 o 
 -14   5   5       13.12       26.45     13.22 o 
 -13   5   5        5.90        3.32     10.67 o 
 -12   5   5        4.13       18.12      8.24 o 
 -11   5   5      262.66      260.39     16.30 o 
 -10   5   5       81.12       78.37      7.01 o 
  -9   5   5      448.58      457.93     25.36 o 
  -8   5   5      470.08      451.75     25.14 o 
  -7   5   5       75.67       63.41      8.89 o 
  -6   5   5        0.06        1.91      2.58 o 
  -5   5   5     2501.90     2284.82     31.74 o 
  -4   5   5       69.31       60.70      5.55 o 
  -3   5   5      169.14      196.46      5.22 o 
  -2   5   5     6662.50     6292.10     92.59 o 
  -1   5   5     1034.54      912.08     14.49 o 
   0   5   5      390.44      580.31     12.71 o 
   1   5   5     1070.89     1047.72     27.04 o 
   2   5   5      123.48      106.95      3.69 o 
   3   5   5      261.16      193.65     16.42 o 
   4   5   5       72.88       81.23      3.47 o 
   5   5   5        2.49        5.72      4.86 o 
   6   5   5       42.52       36.99      6.28 o 
   7   5   5       95.56       72.07     12.33 o 
   8   5   5        8.36        3.39      5.67 o 
   9   5   5       15.84        9.68      7.85 o 
  10   5   5       52.93       65.00     12.76 o 
 -14   6   5       14.29        0.80      4.73 o 
 -13   6   5      226.75      244.26     28.22 o 
 -12   6   5       45.35       28.84     10.14 o 
 -11   6   5       88.25       87.63     12.31 o 
 -10   6   5       86.35       59.49      7.02 o 
  -9   6   5      168.56      177.20     14.25 o 
  -8   6   5        1.08       -1.49      6.97 o 
  -7   6   5       39.56       61.47     12.91 o 
  -6   6   5       29.15       36.96      3.45 o 
  -5   6   5       13.16       26.04      8.94 o 
  -4   6   5      327.70      304.57      7.35 o 
  -3   6   5       69.16      116.12      4.18 o 
  -2   6   5      474.21      460.87      9.54 o 
  -1   6   5       38.26       12.92      2.83 o 
   0   6   5     2278.28     2183.11     33.48 o 
   1   6   5      431.10      578.17     11.12 o 
   2   6   5      143.35      191.83      5.70 o 
   3   6   5      327.95      350.20      7.83 o 
   4   6   5       80.99       94.00      4.36 o 
   5   6   5       62.88       65.83      5.52 o 
   6   6   5        3.57        6.85      5.39 o 
   7   6   5        3.89        3.98      5.96 o 
   8   6   5       35.42       25.33      7.75 o 
   9   6   5       13.03       30.45      8.48 o 
 -13   7   5       12.14       -3.80     12.93 o 
 -12   7   5       18.46       17.74     10.53 o 
 -11   7   5       86.82       85.18     11.73 o 
 -10   7   5        8.39        9.13     10.62 o 
  -9   7   5     1198.44     1189.94     28.81 o 
  -8   7   5       55.80       62.12      5.63 o 
  -7   7   5      207.94      173.33      6.46 o 
  -6   7   5       81.42       97.99      4.14 o 
  -5   7   5       37.43       55.00      4.59 o 
  -4   7   5      650.69      833.87     15.15 o 
  -3   7   5     1173.25     1156.32     20.12 o 
  -2   7   5      302.92      372.30      8.97 o 
  -1   7   5      720.07      605.36     23.72 o 
   0   7   5        0.31       -3.79      5.74 o 
   1   7   5       69.31       68.62      4.09 o 
   2   7   5      121.93      110.92     10.70 o 
   3   7   5      108.15       96.06      5.34 o 
   4   7   5      312.40      306.88      7.61 o 
   5   7   5      836.08      846.58     18.36 o 
   6   7   5      415.28      373.98     13.19 o 
   7   7   5       23.68       32.94      6.47 o 
   8   7   5        9.24       37.13     11.42 o 
   9   7   5       11.27       18.04     17.09 o 
 -13   8   5       18.02       37.98     13.51 o 
 -12   8   5       57.14       61.96     12.07 o 
 -11   8   5       31.94       23.46     10.00 o 
 -10   8   5        4.96       -8.60      8.60 o 
  -9   8   5       66.50       35.19     10.05 o 
  -8   8   5      291.94      326.75      8.88 o 
  -7   8   5        0.10       -2.66      2.66 o 
  -6   8   5       69.39      118.70     10.98 o 
  -5   8   5      790.60      843.69     16.51 o 
  -4   8   5      619.04      570.93     12.08 o 
  -3   8   5      176.54      121.97      5.01 o 
  -2   8   5      394.54      422.80     21.25 o 
  -1   8   5      290.55      272.85     13.00 o 
   0   8   5      191.57      156.92      6.57 o 
   1   8   5       44.69       46.74      4.81 o 
   2   8   5        0.38       -4.61      5.05 o 
   3   8   5        3.09       -1.88      3.00 o 
   4   8   5       27.18       20.76      5.82 o 
   5   8   5      198.59      202.04     19.52 o 
   6   8   5       83.01       59.28      7.81 o 
   7   8   5       83.51       64.38      8.14 o 
   8   8   5       92.46       93.68     18.63 o 
   9   8   5        2.94        6.18     13.68 o 
 -13   9   5        7.33       16.82     13.51 o 
 -12   9   5       34.16       48.94     13.51 o 
 -11   9   5        7.18       22.64     11.06 o 
 -10   9   5       90.27      101.28     11.92 o 
  -9   9   5        4.35       -8.12      9.13 o 
  -8   9   5      548.53      557.25     11.84 o 
  -7   9   5      210.40      200.15      8.48 o 
  -6   9   5      649.37      730.47     15.65 o 
  -5   9   5      338.78      350.07     12.33 o 
  -4   9   5       18.69        0.00      3.21 o 
  -3   9   5       44.30       47.82     10.94 o 
  -2   9   5      259.63      267.18      8.62 o 
  -1   9   5        2.68       -3.83      4.07 o 
   0   9   5     1268.05     1335.88     27.13 o 
   1   9   5     1086.84     1168.57     22.33 o 
   2   9   5      777.15      799.46     16.69 o 
   3   9   5      200.29      177.28      6.08 o 
   4   9   5        0.10        3.44      3.04 o 
   5   9   5       21.46       25.43      3.47 o 
   6   9   5       22.97       10.06      7.42 o 
   7   9   5       48.42       39.03      9.57 o 
   8   9   5        0.14       -0.48     11.68 o 
 -12  10   5       16.23       -5.82     12.07 o 
 -11  10   5        5.61       -2.40     10.67 o 
 -10  10   5        3.17       10.53      9.52 o 
  -9  10   5       68.69       48.94     10.14 o 
  -8  10   5      878.32      924.77     21.34 o 
  -7  10   5      134.53      110.94      6.08 o 
  -6  10   5       15.69        6.72      4.11 o 
  -5  10   5      178.42      198.72      7.55 o 
  -4  10   5      524.46      548.27     15.45 o 
  -3  10   5      107.38      120.31      6.91 o 
  -2  10   5      389.34      358.84     10.59 o 
  -1  10   5       20.76       20.40      6.54 o 
   0  10   5      445.13      490.43     13.73 o 
   1  10   5      131.50      106.32     19.30 o 
   2  10   5        5.30       -1.65      3.74 o 
   3  10   5        0.01        3.74      3.78 o 
   4  10   5       23.93       31.90      4.67 o 
   5  10   5      260.01      231.80     18.00 o 
   6  10   5      235.28      191.78     26.56 o 
   7  10   5        0.34        0.96     11.58 o 
   8  10   5        2.66      -10.62     10.62 o 
 -12  11   5       38.76       15.38     13.41 o 
 -11  11   5        1.52       13.89     12.40 o 
 -10  11   5       49.32       46.20     13.41 o 
  -9  11   5        5.74        1.92      9.09 o 
  -8  11   5       13.37        6.25      3.41 o 
  -7  11   5        8.97       11.54      4.76 o 
  -6  11   5        0.24       -2.16      4.53 o 
  -5  11   5     1054.17     1108.50     22.81 o 
  -4  11   5      441.10      396.13     17.52 o 
  -3  11   5      238.94      236.15      9.75 o 
  -2  11   5      461.80      476.36     13.50 o 
  -1  11   5       41.14       34.27      5.08 o 
   0  11   5      424.00      406.32     12.80 o 
   1  11   5     1029.78     1068.06     25.47 o 
   2  11   5        5.77        0.37      4.80 o 
   3  11   5      127.83      104.61     21.49 o 
   4  11   5      198.76      188.25     23.79 o 
   5  11   5        1.32       10.38      5.28 o 
   6  11   5       10.31        8.12     11.01 o 
   7  11   5        0.03        4.81     12.02 o 
 -11  12   5       11.12       -4.81     14.42 o 
 -10  12   5       17.08       13.41     11.54 o 
  -9  12   5        0.01       12.93     12.93 o 
  -8  12   5       41.61       35.57      5.77 o 
  -7  12   5       17.86        7.16      4.81 o 
  -6  12   5       78.74       75.91      7.12 o 
  -5  12   5       37.02       35.45      6.26 o 
  -4  12   5       18.87       33.80      6.63 o 
  -3  12   5       53.67       46.78      8.02 o 
  -2  12   5      540.90      564.11     17.92 o 
  -1  12   5      117.02      118.10      8.88 o 
   0  12   5      142.30      143.48     10.17 o 
   1  12   5       28.16       24.22      6.97 o 
   2  12   5       88.15       68.45      9.61 o 
   3  12   5       93.54      101.50      6.70 o 
   4  12   5        1.50       -7.32      7.32 o 
   5  12   5        2.12      -11.49     11.49 o 
   6  12   5      203.75      190.16     16.34 o 
   7  12   5       23.21        3.41     26.10 o 
 -10  13   5       55.75       87.63     16.01 o 
  -9  13   5       11.94       25.43     12.40 o 
  -8  13   5        0.10      -10.09     11.97 o 
  -7  13   5       30.36       25.86     12.50 o 
  -6  13   5       25.64       28.16      7.79 o 
  -5  13   5        3.86      -11.28     16.15 o 
  -4  13   5      148.28      121.62     17.74 o 
  -3  13   5      200.23      177.97     21.51 o 
  -2  13   5       48.46       45.50      7.23 o 
  -1  13   5       12.40       12.04      8.60 o 
   0  13   5        0.57        4.23      7.26 o 
   1  13   5        0.34        0.95      9.37 o 
   2  13   5       10.44        6.69      4.69 o 
   3  13   5       88.17       70.52     13.99 o 
   4  13   5        0.69       12.45      9.61 o 
   5  13   5        1.17       -2.84      9.57 o 
   6  13   5        3.83       -1.92     11.49 o 
  -9  14   5        1.35       13.41     13.99 o 
  -8  14   5        0.91       -7.16     11.97 o 
  -7  14   5      124.97      100.85     14.52 o 
  -6  14   5       15.68        9.27      7.08 o 
  -5  14   5       20.03       19.88      8.12 o 
  -4  14   5        2.48       -3.26      7.78 o 
  -3  14   5      118.35      103.06     12.93 o 
  -2  14   5      107.76       86.00     11.39 o 
  -1  14   5      191.63      158.92     13.27 o 
   0  14   5        0.14        2.40     12.55 o 
   1  14   5       57.94       57.20     10.62 o 
   2  14   5      284.35      287.22     20.05 o 
   3  14   5       11.53       -8.12      9.61 o 
   4  14   5        0.15      -14.37     14.37 o 
   5  14   5       97.97       75.76     15.29 o 
  -8  15   5       78.20       86.81     16.73 o 
  -7  15   5        3.83       -0.48     12.16 o 
  -6  15   5       55.27       39.85     12.45 o 
  -5  15   5        0.41        8.52      6.83 o 
  -4  15   5       20.31       17.89     12.95 o 
  -3  15   5       17.67        9.13     12.07 o 
  -2  15   5       11.68       23.07     10.09 o 
  -1  15   5        9.27      -10.09     11.01 o 
   0  15   5       11.19       -3.41      9.71 o 
   1  15   5        2.84        0.48     11.20 o 
   2  15   5        2.51        3.80     10.53 o 
   3  15   5       92.81       55.91     13.12 o 
  -6  16   5        4.86       -7.16     14.32 o 
  -5  16   5        0.88      -11.54     11.54 o 
  -4  16   5       26.09       22.33      9.39 o 
  -3  16   5        3.63        2.95     18.75 o 
  -2  16   5       13.49        1.92     11.49 o 
  -1  16   5        0.76       10.09     11.01 o 
   0  16   5       14.31       20.57     11.54 o 
   1  16   5        1.47        1.92     15.81 o 
   2  16   5        7.74       42.69     14.32 o 
 -15   0   6      236.09      263.23     31.29 o 
 -14   0   6     1834.28     2087.72    122.19 o 
 -13   0   6        1.96        1.44      6.78 o 
 -12   0   6      371.46      372.25     19.47 o 
 -11   0   6      360.21      303.80     13.75 o 
 -10   0   6       65.56       72.73      6.73 o 
  -9   0   6     1702.18     1682.73     37.78 o 
  -8   0   6      149.65      141.23      7.31 o 
  -7   0   6       37.46       25.43      3.75 o 
  -6   0   6     2647.78     2472.61     47.97 o 
  -5   0   6    14075.77    14225.58    261.50 o 
  -4   0   6    16697.34    16518.22    264.86 o 
  -3   0   6    23473.04    23299.13    428.35 o 
  -2   0   6     5451.86     5033.72     74.65 o 
  -1   0   6     3057.54     3033.25     45.91 o 
   0   0   6      140.50      103.49      3.56 o 
   1   0   6    13307.92    14351.38    204.87 o 
   2   0   6     1596.88     1742.63     36.63 o 
   3   0   6     6308.35     6219.46    100.27 o 
   4   0   6     5479.83     5821.44    100.37 o 
   5   0   6      528.79      522.90     14.04 o 
   6   0   6     4426.09     4355.17     81.05 o 
   7   0   6      779.27      747.49     19.18 o 
   8   0   6       34.02       42.40      5.72 o 
   9   0   6       27.91       48.60     10.09 o 
  10   0   6        6.66       -3.41     13.99 o 
 -15   1   6      641.85      614.54     38.78 o 
 -14   1   6      221.96      277.81     37.30 o 
 -13   1   6      641.13      602.04     19.78 o 
 -12   1   6       37.02        9.67      8.39 o 
 -11   1   6       34.16       43.83      7.88 o 
 -10   1   6     2635.42     2983.18     51.73 o 
  -9   1   6      234.07      241.07      8.20 o 
  -8   1   6     5029.75     4942.69     68.64 o 
  -7   1   6     1501.54     1571.14     23.75 o 
  -6   1   6     5217.10     5598.56     69.14 o 
  -5   1   6    29930.13    30491.87    430.75 o 
  -4   1   6      421.45      407.78      6.66 o 
  -3   1   6    14275.16    13426.47    140.96 o 
  -2   1   6     3691.25     4165.39     46.80 o 
  -1   1   6     1296.70     1613.21     22.79 o 
   0   1   6     8373.66     8124.89     87.73 o 
   1   1   6       14.19       15.49      1.69 o 
   2   1   6     5050.95     5311.53     59.07 o 
   3   1   6     1999.43     2114.16     29.31 o 
   4   1   6      503.72      471.64      8.07 o 
   5   1   6     4059.77     4149.85     52.90 o 
   6   1   6      336.80      344.04      8.06 o 
   7   1   6      292.73      321.08     13.65 o 
   8   1   6      533.44      555.91     14.57 o 
   9   1   6       15.28        7.76      6.96 o 
  10   1   6       71.03       53.94     13.46 o 
 -15   2   6        5.20       -8.28     13.71 o 
 -14   2   6      231.39      238.71     31.63 o 
 -13   2   6       65.89       55.84      7.38 o 
 -12   2   6      379.91      386.78     11.25 o 
 -11   2   6        5.30        2.80      7.43 o 
 -10   2   6       31.88       17.13      4.06 o 
  -9   2   6     3763.83     3826.30     70.57 o 
  -8   2   6      351.03      306.27      9.73 o 
  -7   2   6     2374.30     2498.86     37.20 o 
  -6   2   6    10579.43    10448.12    127.63 o 
  -5   2   6       34.06       79.03      2.48 o 
  -4   2   6     7601.21     6900.62     81.79 o 
  -3   2   6     1748.36     1987.20     23.64 o 
  -2   2   6        9.14       11.07      1.25 o 
  -1   2   6       21.63       73.93      2.85 o 
   0   2   6        0.31       -1.32      1.32 o 
   1   2   6    14441.86    14428.52    154.91 o 
   2   2   6     1525.78     1642.22     22.53 o 
   3   2   6      244.14      259.14      7.72 o 
   4   2   6     1195.45     1187.74     19.43 o 
   5   2   6       75.93       95.18      4.20 o 
   6   2   6      581.75      615.27     12.54 o 
   7   2   6       10.34       11.88      6.27 o 
   8   2   6      246.65      218.48      9.64 o 
   9   2   6       85.04       61.50      8.53 o 
  10   2   6        2.79       11.07      7.82 o 
 -15   3   6       85.91       71.28     17.32 o 
 -14   3   6        1.92       20.45     13.99 o 
 -13   3   6      649.58      656.75     30.58 o 
 -12   3   6       20.88       26.81      6.32 o 
 -11   3   6       62.94       42.11      6.23 o 
 -10   3   6     4562.26     4761.31     79.18 o 
  -9   3   6      150.64      148.42      8.27 o 
  -8   3   6      862.46      809.65     15.81 o 
  -7   3   6      635.52      636.00     12.22 o 
  -6   3   6      746.87      707.30     11.43 o 
  -5   3   6     2182.49     2375.93     30.74 o 
  -4   3   6      430.69      456.09      8.39 o 
  -3   3   6      484.84      307.23      5.11 o 
  -2   3   6      664.80     1000.09     12.99 o 
  -1   3   6      220.17      302.65      4.86 o 
   0   3   6      842.63      765.01      9.85 o 
   1   3   6      398.72      470.94      8.45 o 
   2   3   6     1623.71     1426.89     20.82 o 
   3   3   6     1790.83     1671.96     23.39 o 
   4   3   6      448.09      468.05     15.48 o 
   5   3   6      559.79      583.02     12.41 o 
   6   3   6      441.98      389.48      9.68 o 
   7   3   6      891.37      860.45     38.36 o 
   8   3   6      416.48      422.44     15.38 o 
   9   3   6        9.27       12.33      8.62 o 
 -15   4   6       14.63       36.53     13.94 o 
 -14   4   6      335.69      308.42     28.48 o 
 -13   4   6        2.41       -0.36      9.98 o 
 -12   4   6      282.57      325.64     14.40 o 
 -11   4   6      162.39      213.24      8.32 o 
 -10   4   6      273.36      269.35     17.52 o 
  -9   4   6     2224.13     2323.42     39.46 o 
  -8   4   6      286.80      241.32      6.55 o 
  -7   4   6      998.61      939.51     15.42 o 
  -6   4   6    10908.70    11091.06    146.90 o 
  -5   4   6       25.87       50.70      2.41 o 
  -4   4   6     4502.18     4443.26     54.88 o 
  -3   4   6      114.54       93.49      2.68 o 
  -2   4   6       21.10        5.93      2.62 o 
  -1   4   6       75.36       24.48      1.82 o 
   0   4   6        3.78       -1.82      1.82 o 
   1   4   6     4214.67     3683.77     46.61 o 
   2   4   6      166.62      212.10      4.44 o 
   3   4   6      919.70      940.20     13.88 o 
   4   4   6      536.81      613.82     17.55 o 
   5   4   6      279.76      296.25     15.00 o 
   6   4   6     1078.90     1163.76     32.47 o 
   7   4   6      189.43      161.24     17.71 o 
   8   4   6       62.45       25.74      5.50 o 
   9   4   6      409.44      435.76     21.17 o 
 -14   5   6        7.12      -11.46     11.46 o 
 -13   5   6      367.40      406.80     38.91 o 
 -12   5   6       18.54       16.82     11.49 o 
 -11   5   6      533.49      599.77     25.77 o 
 -10   5   6     1702.71     1667.46     37.34 o 
  -9   5   6        6.55        4.26      5.77 o 
  -8   5   6     2447.15     2416.40     52.53 o 
  -7   5   6     1487.71     1540.73     26.03 o 
  -6   5   6      458.14      329.19      6.75 o 
  -5   5   6     1985.63     1762.46     26.18 o 
  -4   5   6      103.37      108.78      4.39 o 
  -3   5   6     3855.65     3782.31     56.83 o 
  -2   5   6      590.80      582.35     17.45 o 
  -1   5   6       18.26       25.09      2.24 o 
   0   5   6     6006.71     5544.50     72.70 o 
   1   5   6     1433.97     1545.65     22.53 o 
   2   5   6     4347.78     4366.34     56.93 o 
   3   5   6     3052.20     3100.50     42.28 o 
   4   5   6      282.42      234.70      7.76 o 
   5   5   6      674.74      676.84     16.10 o 
   6   5   6       18.74       14.21      4.34 o 
   7   5   6      990.74     1060.82     26.68 o 
   8   5   6       66.54       47.69      8.34 o 
   9   5   6       27.19       45.87     12.55 o 
 -14   6   6      487.24      428.50     42.61 o 
 -13   6   6        7.93       21.30      9.26 o 
 -12   6   6      484.98      468.30     23.70 o 
 -11   6   6      140.86       86.81     12.64 o 
 -10   6   6        8.38        5.06     15.57 o 
  -9   6   6     3221.94     3505.89     68.67 o 
  -8   6   6      424.60      492.77     11.69 o 
  -7   6   6     1548.51     1467.61     22.36 o 
  -6   6   6     2147.14     2092.21     30.03 o 
  -5   6   6      454.70      533.21     10.96 o 
  -4   6   6    14855.50    15512.53    226.36 o 
  -3   6   6      105.90       96.04      3.78 o 
  -2   6   6     4439.35     4386.37     66.14 o 
  -1   6   6     8188.69     8380.90    110.71 o 
   0   6   6       79.84       79.57      8.08 o 
   1   6   6     2856.02     2894.15     52.38 o 
   2   6   6      492.11      469.58     10.48 o 
   3   6   6      962.26     1086.64     18.39 o 
   4   6   6     2034.11     2209.60     36.35 o 
   5   6   6      616.34      554.83     26.39 o 
   6   6   6      992.46      868.99     43.89 o 
   7   6   6      191.85      165.35     13.46 o 
   8   6   6        6.36        8.03      7.69 o 
   9   6   6      369.09      373.95     20.51 o 
 -14   7   6        1.66       15.30     15.33 o 
 -13   7   6      351.68      445.80     27.78 o 
 -12   7   6       78.96       84.80     12.11 o 
 -11   7   6      151.97      173.05     15.00 o 
 -10   7   6      268.74      296.21     16.58 o 
  -9   7   6        9.80       11.19      9.33 o 
  -8   7   6     2049.97     2180.65     41.05 o 
  -7   7   6     1901.61     1913.06     44.30 o 
  -6   7   6     2553.59     2600.31     38.02 o 
  -5   7   6     7147.83     7254.20    108.16 o 
  -4   7   6      120.08      134.93      6.59 o 
  -3   7   6     2147.02     2228.91     46.51 o 
  -2   7   6     1399.43     1366.42     42.06 o 
  -1   7   6      189.52      163.58     10.82 o 
   0   7   6     2274.14     2119.77     34.91 o 
   1   7   6       18.37        7.91      5.74 o 
   2   7   6     3538.98     3579.90     56.07 o 
   3   7   6     1437.27     1511.99     25.32 o 
   4   7   6      821.04      742.78     15.21 o 
   5   7   6     3274.39     3453.65     71.00 o 
   6   7   6      878.78      827.35     32.54 o 
   7   7   6      504.68      483.01     62.32 o 
   8   7   6       70.49       70.07     20.17 o 
 -13   8   6        4.25      -13.41     13.99 o 
 -12   8   6      220.61      199.97     16.73 o 
 -11   8   6      206.24      238.91     16.97 o 
 -10   8   6       58.13       35.04     11.44 o 
  -9   8   6     1489.32     1561.69     37.35 o 
  -8   8   6      105.49      100.04      4.71 o 
  -7   8   6     1192.90     1104.24     30.79 o 
  -6   8   6     1539.45     1700.76     42.54 o 
  -5   8   6        1.02        3.05      3.50 o 
  -4   8   6     4774.96     4855.62     74.79 o 
  -3   8   6       62.12       25.88      3.63 o 
  -2   8   6      341.00      337.02      8.24 o 
  -1   8   6      371.60      404.41     13.24 o 
   0   8   6      592.48      523.74     11.08 o 
   1   8   6     3840.16     3924.26     62.69 o 
   2   8   6     1945.05     1880.10     32.91 o 
   3   8   6     1069.35     1199.06     21.38 o 
   4   8   6     1744.23     1667.46     30.31 o 
   5   8   6       24.65       33.58      5.34 o 
   6   8   6      191.01      205.30     16.99 o 
   7   8   6        0.97        4.67      8.36 o 
   8   8   6       43.64       69.49     10.56 o 
 -13   9   6      172.03      153.44     17.93 o 
 -12   9   6      303.18      348.94     23.75 o 
 -11   9   6       23.47       38.50     11.15 o 
 -10   9   6       66.91       71.24     11.49 o 
  -9   9   6      480.65      473.97     15.29 o 
  -8   9   6     1496.56     1550.81     47.16 o 
  -7   9   6      524.83      502.27     11.11 o 
  -6   9   6      936.76     1077.94     20.42 o 
  -5   9   6     2313.60     2156.81     37.98 o 
  -4   9   6      130.05      125.28      5.86 o 
  -3   9   6     1245.69     1143.33     21.95 o 
  -2   9   6      317.93      347.23     20.02 o 
  -1   9   6      215.23      242.91      8.44 o 
   0   9   6     1152.33     1257.14     23.16 o 
   1   9   6       90.72       96.72      5.53 o 
   2   9   6        5.27        8.31      3.60 o 
   3   9   6      621.18      603.64     14.49 o 
   4   9   6      205.07      279.25      8.44 o 
   5   9   6      480.12      526.22     15.51 o 
   6   9   6        1.11        5.33      7.43 o 
   7   9   6      185.53      174.20     16.78 o 
   8   9   6      154.89      189.71     15.17 o 
 -12  10   6      147.85      166.18     17.55 o 
 -11  10   6      499.29      557.56     28.99 o 
 -10  10   6       53.40       60.57     13.32 o 
  -9  10   6        9.76       15.38      4.28 o 
  -8  10   6      259.47      217.17     11.08 o 
  -7  10   6      115.39      136.85      6.64 o 
  -6  10   6      702.79      657.21     19.61 o 
  -5  10   6        5.38        3.63     10.77 o 
  -4  10   6      709.38      813.10     17.61 o 
  -3  10   6        2.91        1.00      4.74 o 
  -2  10   6      139.81      165.99      7.37 o 
  -1  10   6      830.06      765.12     20.02 o 
   0  10   6        1.05        1.69      3.91 o 
   1  10   6      652.50      714.98     16.61 o 
   2  10   6      156.27      165.88     12.26 o 
   3  10   6     1522.08     1507.78     35.52 o 
   4  10   6      430.28      393.59     11.90 o 
   5  10   6        2.28        5.51      5.74 o 
   6  10   6      378.26      412.20     24.03 o 
   7  10   6       33.39       30.28     10.14 o 
 -12  11   6      259.33      191.99     20.05 o 
 -11  11   6       77.28       71.24     13.32 o 
 -10  11   6      465.90      482.62     25.04 o 
  -9  11   6      159.50      148.05      8.03 o 
  -8  11   6     1043.24      966.54     24.52 o 
  -7  11   6      472.15      453.96     14.96 o 
  -6  11   6        2.60        2.87      8.12 o 
  -5  11   6      186.15      174.34      7.50 o 
  -4  11   6      225.94      245.76      8.59 o 
  -3  11   6      902.52      807.56     18.80 o 
  -2  11   6      537.44      607.58     16.41 o 
  -1  11   6      236.00      237.08     13.46 o 
   0  11   6      778.48      900.79     44.08 o 
   1  11   6       17.14       22.56      4.25 o 
   2  11   6      526.97      542.65     15.89 o 
   3  11   6      582.86      596.20     17.13 o 
   4  11   6      156.87      148.98     17.47 o 
   5  11   6      265.40      240.25     13.60 o 
   6  11   6       20.68       19.23      9.61 o 
   7  11   6      121.42       83.59     16.82 o 
 -11  12   6       84.30      111.67     16.20 o 
 -10  12   6      208.69      232.85     18.75 o 
  -9  12   6      526.40      592.27     26.68 o 
  -8  12   6      594.69      606.21     21.58 o 
  -7  12   6      660.07      655.77     28.07 o 
  -6  12   6     1003.50     1076.37     37.21 o 
  -5  12   6        2.46        3.72      5.05 o 
  -4  12   6      741.34      772.91     20.68 o 
  -3  12   6        6.54       11.12      5.04 o 
  -2  12   6     2147.44     2211.50     57.49 o 
  -1  12   6     4138.92     4418.02     98.11 o 
   0  12   6      400.03      373.58     42.57 o 
   1  12   6      136.37      148.56      8.06 o 
   2  12   6      391.77      440.29     14.44 o 
   3  12   6      363.72      307.78     62.59 o 
   4  12   6      162.30      171.32     14.90 o 
   5  12   6       89.38       86.81     11.83 o 
   6  12   6      142.82      117.29     13.80 o 
 -10  13   6      278.26      230.83     19.32 o 
  -9  13   6        1.41        3.80     11.49 o 
  -8  13   6      993.48     1013.46     34.90 o 
  -7  13   6      713.72      677.30     29.66 o 
  -6  13   6      121.97      128.25      9.84 o 
  -5  13   6      521.89      527.27     18.61 o 
  -4  13   6      202.18      152.07     15.69 o 
  -3  13   6     1210.55     1260.51     31.87 o 
  -2  13   6      800.86      716.41     29.18 o 
  -1  13   6      109.35      135.38     10.04 o 
   0  13   6     1401.71     1397.63     39.15 o 
   1  13   6      172.11      137.49      8.47 o 
   2  13   6      498.41      491.79     68.91 o 
   3  13   6      529.87      680.72     29.76 o 
   4  13   6       28.33        8.12      9.13 o 
   5  13   6      258.70      274.72     20.33 o 
  -9  14   6      212.82      260.39     20.53 o 
  -8  14   6       91.74       96.04     15.48 o 
  -7  14   6      522.09      607.31     30.24 o 
  -6  14   6      480.63      521.10     22.38 o 
  -5  14   6      101.68      106.33      9.56 o 
  -4  14   6      633.48      701.22     28.87 o 
  -3  14   6       35.99       25.66     16.56 o 
  -2  14   6      778.42      764.36     30.28 o 
  -1  14   6      424.99      366.34     20.96 o 
   0  14   6       30.77       21.20      9.71 o 
   1  14   6      247.91      270.39     19.47 o 
   2  14   6      179.05      142.77     15.19 o 
   3  14   6      453.07      462.62     26.39 o 
   4  14   6      579.57      605.15     31.29 o 
  -8  15   6       17.14        0.96     14.04 o 
  -7  15   6      110.79      100.85     16.73 o 
  -6  15   6      327.38      293.95     22.54 o 
  -5  15   6      312.73      350.90     17.16 o 
  -4  15   6       19.59        3.82      8.51 o 
  -3  15   6      422.50      422.25     36.44 o 
  -2  15   6      245.28      246.45     18.60 o 
  -1  15   6      156.29      198.14     17.31 o 
   0  15   6      242.57      249.19     18.70 o 
   1  15   6      113.91      104.84     15.29 o 
   2  15   6      165.29      171.32     16.06 o 
   3  15   6      112.33       80.42     13.75 o 
  -6  16   6       70.93       35.57     13.07 o 
  -5  16   6       87.73       72.73     15.33 o 
  -4  16   6      130.78      128.29     11.53 o 
  -3  16   6        3.78        4.51     14.69 o 
  -2  16   6      170.33      157.93     12.75 o 
  -1  16   6      161.74      143.30     17.31 o 
   0  16   6       12.84        4.33     11.06 o 
   1  16   6      276.65      266.79     22.93 o 
 -15   1   7        4.88       -1.20     13.49 o 
 -14   1   7       11.65        8.40     12.55 o 
 -13   1   7        0.11       -0.26      3.12 o 
 -12   1   7       54.99       46.09      5.33 o 
 -11   1   7       91.34       94.27      5.55 o 
 -10   1   7      661.67      627.14     13.57 o 
  -9   1   7      207.17      265.67      7.02 o 
  -8   1   7      139.70      152.79      5.46 o 
  -7   1   7      207.48      206.25      4.89 o 
  -6   1   7      922.78      903.33     12.35 o 
  -5   1   7     2291.70     2374.40     28.73 o 
  -4   1   7     5093.82     5415.75     57.87 o 
  -3   1   7      620.38      528.73      6.71 o 
  -2   1   7      753.22      826.79     12.09 o 
  -1   1   7      603.46      672.96     16.54 o 
   0   1   7      166.26      190.93      3.13 o 
   1   1   7        0.84        4.87      1.67 o 
   2   1   7        9.46        5.94      1.75 o 
   3   1   7        3.61        9.74      3.12 o 
   4   1   7      727.45      776.81     12.63 o 
   5   1   7      436.85      435.66      9.47 o 
   6   1   7      158.99      173.87      5.97 o 
   7   1   7       83.03       79.45      5.03 o 
   8   1   7       11.58       15.60      4.74 o 
   9   1   7       81.26       86.01      9.69 o 
 -15   2   7       19.86        1.20     20.81 o 
 -14   2   7        3.90       -5.29      7.47 o 
 -13   2   7        0.16        4.48      5.60 o 
 -12   2   7       38.93       58.55     14.16 o 
 -11   2   7     1309.78     1283.26     29.20 o 
 -10   2   7      354.21      327.53     13.58 o 
  -9   2   7      234.28      303.46      7.33 o 
  -8   2   7      219.03      176.65     13.17 o 
  -7   2   7     1209.58     1380.92     20.63 o 
  -6   2   7       17.12       10.78      2.17 o 
  -5   2   7     3348.60     3498.70     41.11 o 
  -4   2   7      843.57      782.98      9.76 o 
  -3   2   7    17305.91    18315.79    220.14 o 
  -2   2   7       67.70       65.43      3.44 o 
  -1   2   7      207.32      197.61      4.55 o 
   0   2   7        0.79        0.48      1.29 o 
   1   2   7      106.01       55.61      2.08 o 
   2   2   7      912.54     1008.06     16.63 o 
   3   2   7      424.62      470.69      8.78 o 
   4   2   7     1420.71     1435.13     22.86 o 
   5   2   7      358.68      352.56     11.08 o 
   6   2   7        5.15        5.79      6.97 o 
   7   2   7       94.09       79.02      5.19 o 
   8   2   7       38.30       11.79      5.77 o 
   9   2   7      113.89       82.02      9.81 o 
 -15   3   7       16.96       -4.24     13.92 o 
 -14   3   7      108.19       98.13     13.95 o 
 -13   3   7        2.97       -5.92      5.92 o 
 -12   3   7      320.89      278.09     12.83 o 
 -11   3   7      108.97      114.02      5.60 o 
 -10   3   7      820.13      840.88     31.73 o 
  -9   3   7      180.90      179.38      8.44 o 
  -8   3   7     3339.39     3635.28     56.45 o 
  -7   3   7        0.98       19.78      2.45 o 
  -6   3   7      665.09      647.63     16.25 o 
  -5   3   7      491.59      397.85      6.08 o 
  -4   3   7      102.19       66.81      2.38 o 
  -3   3   7     2925.26     3176.77     39.26 o 
  -2   3   7     1482.96     1406.77     19.42 o 
  -1   3   7     1051.45     1125.28     14.56 o 
   0   3   7     4256.92     4186.27     46.85 o 
   1   3   7      443.00      540.96     11.30 o 
   2   3   7      346.62      371.57     11.95 o 
   3   3   7       14.13       11.01      8.84 o 
   4   3   7      293.85      292.55     22.40 o 
   5   3   7        5.87        3.95      7.19 o 
   6   3   7       23.73       16.55      3.22 o 
   7   3   7       46.31       43.05      4.48 o 
   8   3   7       31.47       33.38     10.50 o 
   9   3   7        4.71       -4.06     13.39 o 
 -15   4   7        2.83      -14.59     14.59 o 
 -14   4   7       44.28       36.70     12.73 o 
 -13   4   7       22.23       41.43     12.46 o 
 -12   4   7        1.31        5.37      8.41 o 
 -11   4   7      114.86      125.46     10.00 o 
 -10   4   7        2.33        8.47      8.70 o 
  -9   4   7       52.36       75.53     10.19 o 
  -8   4   7        5.23        1.95      2.62 o 
  -7   4   7       32.45       40.65      3.26 o 
  -6   4   7     1124.06     1013.01     15.42 o 
  -5   4   7       79.16       83.89      4.64 o 
  -4   4   7      338.65      319.56      5.86 o 
  -3   4   7       27.28       22.73      1.83 o 
  -2   4   7       40.42       47.69      2.24 o 
  -1   4   7     2694.88     2941.12     40.36 o 
   0   4   7        2.04       11.31      1.88 o 
   1   4   7     3461.29     3670.00     44.03 o 
   2   4   7       68.71       65.34      2.75 o 
   3   4   7       19.02       23.08      2.64 o 
   4   4   7       36.06       30.68      4.54 o 
   5   4   7      310.61      323.39      8.76 o 
   6   4   7       87.43       82.65     13.32 o 
   7   4   7       25.00       15.02      7.38 o 
   8   4   7        4.08        2.92      7.86 o 
   9   4   7        0.03      -13.85     34.54 o 
 -15   5   7       54.38       78.34     18.56 o 
 -14   5   7        0.42        0.48     12.20 o 
 -13   5   7       44.86       47.96     11.23 o 
 -12   5   7       89.28      126.52     13.80 o 
 -11   5   7      287.32      314.62     13.99 o 
 -10   5   7       39.03       46.44      3.59 o 
  -9   5   7       75.39       68.65      4.15 o 
  -8   5   7      109.93      135.19      5.05 o 
  -7   5   7     1616.02     1670.24     25.20 o 
  -6   5   7       34.47       17.51      3.01 o 
  -5   5   7       52.99       42.28      3.10 o 
  -4   5   7      357.60      254.77     13.68 o 
  -3   5   7     1642.52     1611.58     23.64 o 
  -2   5   7        2.82       26.24      5.77 o 
  -1   5   7      607.46      656.95     10.69 o 
   0   5   7        5.16       -3.37      4.54 o 
   1   5   7      167.82      111.01      4.64 o 
   2   5   7      658.33      610.97     10.95 o 
   3   5   7       24.12       30.31      4.25 o 
   4   5   7       79.55      102.08      7.35 o 
   5   5   7      436.90      462.26     12.56 o 
   6   5   7        1.92        3.99      5.12 o 
   7   5   7        2.39       14.36      6.73 o 
   8   5   7      156.22      132.61     16.46 o 
 -14   6   7       19.36       17.35     12.60 o 
 -13   6   7       32.50       27.93     12.98 o 
 -12   6   7      125.64      107.53     14.08 o 
 -11   6   7        1.15        0.48      8.27 o 
 -10   6   7      414.14      410.52     13.49 o 
  -9   6   7      767.59      781.85     19.89 o 
  -8   6   7        6.47       17.26      3.79 o 
  -7   6   7        0.74       10.04      6.49 o 
  -6   6   7      149.21      124.11      4.42 o 
  -5   6   7     1489.33     1524.31     25.08 o 
  -4   6   7       83.29       59.74      3.58 o 
  -3   6   7      680.69      811.79     14.56 o 
  -2   6   7      120.31      148.05      4.32 o 
  -1   6   7     1834.44     1870.34     28.06 o 
   0   6   7       94.60      132.00      4.27 o 
   1   6   7      391.00      419.07      8.82 o 
   2   6   7       73.27       93.43      3.87 o 
   3   6   7       73.47       45.93      3.56 o 
   4   6   7      135.74      126.67      5.65 o 
   5   6   7      924.02      915.66     38.24 o 
   6   6   7       42.85       47.49     10.98 o 
   7   6   7        3.73       10.23     11.22 o 
   8   6   7       59.33       57.43     20.96 o 
 -14   7   7        0.15       -1.65     10.48 o 
 -13   7   7       19.94       -5.29     11.10 o 
 -12   7   7      140.19      138.63     15.48 o 
 -11   7   7        2.10        9.13      9.66 o 
 -10   7   7        2.79        6.39     13.63 o 
  -9   7   7       22.93       48.18      4.55 o 
  -8   7   7       55.43       94.19      9.33 o 
  -7   7   7        3.75       -0.48      2.69 o 
  -6   7   7     1158.35     1136.80     26.75 o 
  -5   7   7      135.14       87.91      4.55 o 
  -4   7   7      330.27      371.64      8.64 o 
  -3   7   7      274.19      277.86      6.85 o 
  -2   7   7      199.63      217.49      8.72 o 
  -1   7   7       40.43       59.22      3.33 o 
   0   7   7        5.68        8.06      2.87 o 
   1   7   7       28.95       29.03      3.29 o 
   2   7   7     1332.88     1230.26     29.90 o 
   3   7   7      136.93      130.09     11.66 o 
   4   7   7      146.78      154.09      8.70 o 
   5   7   7       77.46       56.42      9.78 o 
   6   7   7       50.53       36.65     11.37 o 
   7   7   7        7.76       10.93      8.50 o 
   8   7   7       84.40       75.58     15.02 o 
 -14   8   7        9.32       20.19     13.99 o 
 -13   8   7        3.46      -12.50     12.50 o 
 -12   8   7       44.07       40.43     13.12 o 
 -11   8   7       66.96       58.55     10.38 o 
 -10   8   7       52.67       57.54     10.00 o 
  -9   8   7      837.34      992.39     30.24 o 
  -8   8   7       61.77       32.28      3.59 o 
  -7   8   7      254.29      209.83      6.35 o 
  -6   8   7     1350.99     1454.08     26.51 o 
  -5   8   7       30.39       24.05      4.24 o 
  -4   8   7       37.83       63.90      4.72 o 
  -3   8   7       81.69       57.57      3.97 o 
  -2   8   7       75.74       66.72      4.13 o 
  -1   8   7      568.52      574.26     11.90 o 
   0   8   7      234.81      215.07      6.75 o 
   1   8   7        0.03       -3.28      3.28 o 
   2   8   7      588.91      554.93     12.62 o 
   3   8   7      151.07      141.73      5.54 o 
   4   8   7       74.31       72.15      4.55 o 
   5   8   7        6.73        2.85     10.53 o 
   6   8   7       21.42       10.44      5.31 o 
   7   8   7        1.43        1.29     23.07 o 
   8   8   7       19.99       37.40     14.47 o 
 -13   9   7       39.64       60.23     19.42 o 
 -12   9   7      120.41       79.22     13.27 o 
 -11   9   7      299.26      320.87     19.66 o 
 -10   9   7       46.54       48.60     11.63 o 
  -9   9   7       15.19       22.19      5.52 o 
  -8   9   7      753.06      716.72     14.94 o 
  -7   9   7      318.72      305.77      8.34 o 
  -6   9   7      381.35      444.94     11.61 o 
  -5   9   7        6.86        4.37      5.79 o 
  -4   9   7      993.80     1058.84     20.56 o 
  -3   9   7      735.26      804.83     17.45 o 
  -2   9   7      234.87      267.45      8.26 o 
  -1   9   7      782.19      808.09     15.87 o 
   0   9   7      970.30      959.05     18.56 o 
   1   9   7       72.58       92.64      6.99 o 
   2   9   7      830.26      823.36     35.04 o 
   3   9   7       67.27       79.63     13.96 o 
   4   9   7       12.96       15.99      4.20 o 
   5   9   7      141.20      131.96      7.25 o 
   6   9   7        5.32       18.62     12.50 o 
   7   9   7        5.37       -8.06      8.06 o 
 -13  10   7        0.14        9.57     15.86 o 
 -12  10   7       46.12       21.58     13.84 o 
 -11  10   7      516.25      540.11     27.50 o 
 -10  10   7      276.77      279.86     18.36 o 
  -9  10   7      685.52      730.80     21.34 o 
  -8  10   7       16.30        9.26      6.20 o 
  -7  10   7       79.50       97.42      8.46 o 
  -6  10   7      449.21      480.69     14.83 o 
  -5  10   7     1255.61     1188.95     24.70 o 
  -4  10   7        8.27       11.42      3.98 o 
  -3  10   7      389.08      415.51     11.17 o 
  -2  10   7     1095.50     1140.29     22.75 o 
  -1  10   7      913.13      943.51     19.05 o 
   0  10   7      221.49      239.56     18.41 o 
   1  10   7      479.26      458.36     18.68 o 
   2  10   7       42.07       23.45      4.28 o 
   3  10   7        2.32        2.08      3.90 o 
   4  10   7       17.70       28.64     11.10 o 
   5  10   7        0.08       13.89      6.68 o 
   6  10   7        0.35        2.15      8.44 o 
   7  10   7        0.33       18.36     10.67 o 
 -12  11   7       39.67       30.76     12.88 o 
 -11  11   7        1.42        4.33     13.99 o 
 -10  11   7        5.29       34.03     13.03 o 
  -9  11   7      171.69      146.47      9.04 o 
  -8  11   7       38.30       30.76      5.34 o 
  -7  11   7      292.94      351.43     11.84 o 
  -6  11   7      168.92      128.18      7.38 o 
  -5  11   7       84.63       96.08     14.61 o 
  -4  11   7      191.66      167.17      7.09 o 
  -3  11   7      384.12      362.61     11.03 o 
  -2  11   7       81.49       72.75      7.72 o 
  -1  11   7        0.01       -4.84      4.84 o 
   0  11   7      105.18      111.03      7.77 o 
   1  11   7       93.32       76.81      5.56 o 
   2  11   7       16.46       19.05      4.18 o 
   3  11   7      139.42      173.08     16.20 o 
   4  11   7      187.70      198.40     28.14 o 
   5  11   7        4.15       -4.81      8.17 o 
   6  11   7        6.27        9.51      8.51 o 
 -11  12   7        0.18      -12.02     12.02 o 
 -10  12   7       68.29       55.23     15.00 o 
  -9  12   7       30.69       29.32      5.72 o 
  -8  12   7       15.89        7.64      4.37 o 
  -7  12   7        1.13        0.48      8.75 o 
  -6  12   7       94.80       86.05      7.13 o 
  -5  12   7        1.76       -0.99      5.06 o 
  -4  12   7      265.78      286.32     10.45 o 
  -3  12   7       95.89      112.46      8.58 o 
  -2  12   7      376.22      372.38     12.85 o 
  -1  12   7       20.83       13.91      6.78 o 
   0  12   7       36.56       41.31      6.92 o 
   1  12   7      253.51      264.60     44.49 o 
   2  12   7       29.85       11.35      7.81 o 
   3  12   7        0.02        8.12      8.12 o 
   4  12   7        6.51        5.82      6.25 o 
   5  12   7       42.02       21.58     10.00 o 
 -10  13   7       15.33       13.89     12.93 o 
  -9  13   7        3.91       23.07     16.82 o 
  -8  13   7      150.64      104.84      9.42 o 
  -7  13   7        4.40        9.57     10.96 o 
  -6  13   7       22.82       10.22     10.53 o 
  -5  13   7       47.15       33.04      7.89 o 
  -4  13   7      115.71      108.08      7.46 o 
  -3  13   7       37.01       45.52      6.83 o 
  -2  13   7       46.14       45.22     15.45 o 
  -1  13   7       34.47       37.99      7.39 o 
   0  13   7        2.96        8.51      5.69 o 
   1  13   7      180.36      126.75     19.56 o 
   2  13   7       19.69       28.36     10.05 o 
   3  13   7        3.20       -0.96      9.18 o 
   4  13   7        7.16       -8.65      9.66 o 
  -9  14   7       13.34       10.53     12.50 o 
  -8  14   7       55.19       73.11     13.51 o 
  -7  14   7       12.05       34.51     15.72 o 
  -6  14   7       69.72       65.28      8.35 o 
  -5  14   7       15.14       13.72      8.29 o 
  -4  14   7        0.14        5.67      7.67 o 
  -3  14   7       22.90       23.39      7.47 o 
  -2  14   7        0.38       12.04     10.55 o 
  -1  14   7        9.22       14.39      8.55 o 
   0  14   7       79.11       49.51     10.19 o 
   1  14   7      162.58      241.65     19.08 o 
   2  14   7       58.49       46.48     11.06 o 
   3  14   7        5.49       17.35     10.58 o 
  -8  15   7       19.65       19.61     15.33 o 
  -7  15   7       14.90        7.16     13.84 o 
  -6  15   7       50.79       69.80     12.83 o 
  -5  15   7       41.35       30.00      8.60 o 
  -4  15   7        1.02        2.45      5.26 o 
  -3  15   7        3.04       -0.17      8.39 o 
  -2  15   7        0.55       -1.63      8.17 o 
  -1  15   7      101.90      101.39     11.09 o 
   0  15   7       45.65       43.84     11.06 o 
   1  15   7        0.02       32.25     14.95 o 
   2  15   7       35.83       27.02     12.07 o 
  -6  16   7        7.62       31.25     14.47 o 
  -5  16   7       43.30       31.25     12.50 o 
  -4  16   7       20.00       10.50      8.54 o 
  -3  16   7        5.20        1.37      9.11 o 
  -2  16   7       26.60       32.46     18.77 o 
  -1  16   7        6.95       12.99      9.39 o 
   0  16   7        2.51       13.85     20.43 o 
 -15   0   8      448.00      543.19     47.01 o 
 -14   0   8     1025.47     1033.12     42.30 o 
 -13   0   8      339.74      434.74     21.01 o 
 -12   0   8     1425.29     1574.81     50.47 o 
 -11   0   8       90.72      100.37      7.45 o 
 -10   0   8     2777.55     2812.85     62.78 o 
  -9   0   8      947.59      882.56     22.16 o 
  -8   0   8     3701.88     3978.78     77.44 o 
  -7   0   8    13045.13    13707.39    251.55 o 
  -6   0   8    11441.18    12003.02    192.18 o 
  -5   0   8      156.61      145.94      4.23 o 
  -4   0   8     1469.97     1489.01     23.70 o 
  -3   0   8      448.44      558.62     10.38 o 
  -2   0   8       15.81       27.45      1.39 o 
  -1   0   8      906.29      847.76     14.04 o 
   0   0   8     2144.36     2093.73     32.11 o 
   1   0   8     2554.24     2322.35     38.02 o 
   2   0   8      345.57      363.84     10.86 o 
   3   0   8     1743.41     1945.91     44.51 o 
   4   0   8     1635.76     1768.34     36.87 o 
   5   0   8     5747.55     6411.11    122.87 o 
   6   0   8     1071.60     1037.35     31.05 o 
   7   0   8      103.23       95.61      7.31 o 
   8   0   8       84.22       61.96     17.93 o 
 -15   1   8      100.46       48.37     13.37 o 
 -14   1   8      311.37      228.26     14.21 o 
 -13   1   8      711.61      683.34     18.16 o 
 -12   1   8       11.17       23.13      8.65 o 
 -11   1   8     1428.84     1462.43     25.76 o 
 -10   1   8     1845.18     1936.57     46.32 o 
  -9   1   8      692.06      714.99     11.84 o 
  -8   1   8      194.39      125.12      4.33 o 
  -7   1   8      326.07      453.00      7.84 o 
  -6   1   8    18365.67    18764.08    210.56 o 
  -5   1   8     6003.15     6266.51     68.19 o 
  -4   1   8     1765.59     1661.78     24.97 o 
  -3   1   8     5633.43     5427.84     56.73 o 
  -2   1   8      418.98      378.04      5.95 o 
  -1   1   8      938.93      799.97     11.29 o 
   0   1   8     7531.09     7877.10     89.40 o 
   1   1   8      350.29      333.94      6.39 o 
   2   1   8       57.65       61.74      2.50 o 
   3   1   8        6.26       -2.27      2.27 o 
   4   1   8     3365.00     3344.28     45.74 o 
   5   1   8     1067.26     1079.43     19.82 o 
   6   1   8      185.94      135.78      7.16 o 
   7   1   8      750.63      714.20     22.21 o 
   8   1   8        9.74       -3.32      7.43 o 
 -15   2   8       94.74       76.57     16.90 o 
 -14   2   8      312.73      359.14     18.56 o 
 -13   2   8      273.63      291.92      9.07 o 
 -12   2   8      581.00      568.68     14.52 o 
 -11   2   8       88.32       70.77      3.92 o 
 -10   2   8       72.85       71.62      6.08 o 
  -9   2   8      455.83      487.20     10.71 o 
  -8   2   8      155.15      143.86      4.47 o 
  -7   2   8     1621.08     1479.14     19.43 o 
  -6   2   8     2133.47     2001.89     24.51 o 
  -5   2   8     8274.68     8405.75     97.23 o 
  -4   2   8     9449.25     9761.44    106.81 o 
  -3   2   8     1193.63     1226.53     14.95 o 
  -2   2   8     2891.15     2987.82     35.46 o 
  -1   2   8     5802.46     5844.83     71.59 o 
   0   2   8     1367.45     1280.30     15.37 o 
   1   2   8     1569.69     1485.32     20.26 o 
   2   2   8        0.06       -0.87      2.19 o 
   3   2   8       40.61       45.14      3.30 o 
   4   2   8      743.30      793.71     13.66 o 
   5   2   8     1537.99     1609.49     27.29 o 
   6   2   8      286.18      268.93      7.94 o 
   7   2   8       12.08       11.98      4.54 o 
   8   2   8      113.07      102.07     15.19 o 
 -15   3   8      361.45      360.47     25.01 o 
 -14   3   8        2.06       10.25     12.52 o 
 -13   3   8      400.50      391.23     14.68 o 
 -12   3   8       34.03       34.71      6.59 o 
 -11   3   8      241.87      255.51      9.07 o 
 -10   3   8      390.10      406.85      9.56 o 
  -9   3   8      873.21      892.89     16.20 o 
  -8   3   8      336.66      336.17      6.37 o 
  -7   3   8     1324.68     1501.47     20.33 o 
  -6   3   8     3177.13     3109.15     38.08 o 
  -5   3   8     3839.56     3591.76     43.27 o 
  -4   3   8      369.61      497.81     16.15 o 
  -3   3   8     1837.97     1717.47     42.49 o 
  -2   3   8      397.37      369.77      9.28 o 
  -1   3   8       11.10        4.71      2.20 o 
   0   3   8     1308.12     1353.53     17.00 o 
   1   3   8      852.96      882.49     15.57 o 
   2   3   8     1188.61     1202.24     16.02 o 
   3   3   8     1809.50     1938.14     28.06 o 
   4   3   8     1704.61     1699.19     30.64 o 
   5   3   8      636.72      647.46     17.79 o 
   6   3   8      157.46      113.79      5.84 o 
   7   3   8      149.46      179.57     10.16 o 
   8   3   8        4.74       15.37      7.34 o 
 -15   4   8      235.86      175.52     19.28 o 
 -14   4   8      310.19      280.65     20.98 o 
 -13   4   8       40.93       34.13     10.35 o 
 -12   4   8      139.92      158.39      8.27 o 
 -11   4   8      405.53      466.24     17.31 o 
 -10   4   8       50.84       41.82     14.42 o 
  -9   4   8       57.07       72.26     11.13 o 
  -8   4   8     1025.84     1042.92     17.76 o 
  -7   4   8     1243.99     1134.56     18.02 o 
  -6   4   8     2494.39     2450.44     30.17 o 
  -5   4   8     6861.50     6782.60     80.83 o 
  -4   4   8     7427.51     7217.21     98.37 o 
  -3   4   8       39.25       35.72      3.12 o 
  -2   4   8     1866.70     1792.32     24.83 o 
  -1   4   8       50.28       62.24      2.17 o 
   0   4   8     2519.79     2618.65     33.31 o 
   1   4   8      742.86      751.50     11.60 o 
   2   4   8      607.06      615.63     10.60 o 
   3   4   8      725.29      689.24     11.71 o 
   4   4   8      887.32      896.51     16.71 o 
   5   4   8      276.79      267.80      7.57 o 
   6   4   8      680.01      641.47     13.33 o 
   7   4   8        0.06       12.80      7.85 o 
   8   4   8       24.24        6.37      9.59 o 
 -15   5   8      354.62      459.81     67.08 o 
 -14   5   8       48.74       58.73     14.35 o 
 -13   5   8     1092.11     1260.43     87.51 o 
 -12   5   8        0.99        3.41      2.88 o 
 -11   5   8      189.51      185.36      7.74 o 
 -10   5   8      155.07      184.40     16.85 o 
  -9   5   8     1940.41     1991.57     94.70 o 
  -8   5   8     1713.63     1747.98     27.45 o 
  -7   5   8      175.60      203.47      4.89 o 
  -6   5   8     2599.02     2881.03     37.78 o 
  -5   5   8     3172.09     3287.43     42.66 o 
  -4   5   8     4183.38     4244.95     55.31 o 
  -3   5   8      931.67      744.77     11.74 o 
  -2   5   8       12.01        2.69      2.88 o 
  -1   5   8      269.41      225.36      5.06 o 
   0   5   8     3800.76     3619.99     47.32 o 
   1   5   8       74.60       58.80      7.81 o 
   2   5   8      560.03      556.75     10.17 o 
   3   5   8     1013.07      981.32     17.48 o 
   4   5   8     1645.27     1648.73     32.72 o 
   5   5   8     1059.02     1115.34     47.25 o 
   6   5   8      291.53      265.39     18.60 o 
   7   5   8      412.67      511.99     21.83 o 
   8   5   8       88.61       72.56     10.50 o 
 -15   6   8      338.33      247.80     31.05 o 
 -14   6   8      131.20      106.84     13.75 o 
 -13   6   8       66.54       49.85     12.07 o 
 -12   6   8      702.87      799.93     33.50 o 
 -11   6   8       38.20       48.02     10.96 o 
 -10   6   8      895.60      823.67     21.36 o 
  -9   6   8      950.13      949.38     57.78 o 
  -8   6   8      134.16      165.95      6.67 o 
  -7   6   8     4163.25     4362.76     61.61 o 
  -6   6   8     3347.55     3534.85     49.67 o 
  -5   6   8     2244.52     2159.66     34.77 o 
  -4   6   8     2377.63     2267.45     30.90 o 
  -3   6   8      661.67      632.92     11.28 o 
  -2   6   8     4999.04     4867.13     67.05 o 
  -1   6   8      418.60      438.36     10.58 o 
   0   6   8     1456.98     1523.92     24.78 o 
   1   6   8     2801.62     2954.09     51.17 o 
   2   6   8      420.25      438.30      9.86 o 
   3   6   8     1885.65     1921.71     31.91 o 
   4   6   8       99.96       78.08      4.39 o 
   5   6   8      570.81      607.19     36.29 o 
   6   6   8      316.07      309.93     28.84 o 
   7   6   8       48.80       52.32     18.89 o 
   8   6   8      197.82      233.53     19.60 o 
 -14   7   8      307.17      378.21     27.30 o 
 -13   7   8      761.79      906.16     39.61 o 
 -12   7   8      129.39      169.59     15.43 o 
 -11   7   8     1219.25     1372.92     45.47 o 
 -10   7   8      863.56      925.70     46.84 o 
  -9   7   8      411.61      399.50     10.95 o 
  -8   7   8     2513.58     2471.20     39.12 o 
  -7   7   8       28.48       22.24      3.24 o 
  -6   7   8     4946.59     4988.71     69.32 o 
  -5   7   8     2913.10     3232.04     45.84 o 
  -4   7   8     1386.58     1199.20     21.16 o 
  -3   7   8      790.45      729.06     15.98 o 
  -2   7   8       30.31       29.06      3.12 o 
  -1   7   8     1432.15     1472.77     24.36 o 
   0   7   8     1071.85     1015.88     20.93 o 
   1   7   8      373.73      358.84      8.23 o 
   2   7   8      439.00      414.59     13.82 o 
   3   7   8        1.77        5.37      5.50 o 
   4   7   8      849.39      865.78     27.11 o 
   5   7   8      966.67     1027.59     72.27 o 
   6   7   8      304.11      343.43     16.85 o 
   7   7   8      267.06      239.05     25.43 o 
 -14   8   8      105.13      124.55     18.60 o 
 -13   8   8       69.73       68.31     14.52 o 
 -12   8   8      740.00      722.54     33.02 o 
 -11   8   8       10.74        6.25      9.66 o 
 -10   8   8      873.62      949.21     62.71 o 
  -9   8   8      947.68      910.97     20.02 o 
  -8   8   8      194.02      164.97      8.24 o 
  -7   8   8      964.20      924.92     19.25 o 
  -6   8   8     1060.65     1287.66     24.56 o 
  -5   8   8     1409.90     1448.59     26.65 o 
  -4   8   8     2716.97     2787.44     45.05 o 
  -3   8   8       71.77       86.21      4.32 o 
  -2   8   8     1739.21     1735.32     28.42 o 
  -1   8   8     1206.94     1305.30     22.94 o 
   0   8   8       22.49       13.60      2.99 o 
   1   8   8      792.41      793.01     15.26 o 
   2   8   8        4.78        6.75      3.34 o 
   3   8   8     1868.66     1919.47     31.37 o 
   4   8   8       19.79       22.09      5.58 o 
   5   8   8      615.70      570.47     24.20 o 
   6   8   8      341.63      374.74     18.94 o 
   7   8   8       50.83       53.17      9.69 o 
 -13   9   8      181.15      213.24     22.40 o 
 -12   9   8       29.45       15.91     12.07 o 
 -11   9   8      411.11      459.79     24.47 o 
 -10   9   8      704.13      747.49     21.58 o 
  -9   9   8      182.26      194.64     11.66 o 
  -8   9   8      714.25      833.17     17.05 o 
  -7   9   8      131.39      133.55      5.29 o 
  -6   9   8      429.29      420.27     10.16 o 
  -5   9   8      610.50      504.37     12.07 o 
  -4   9   8     1611.51     1635.29     28.96 o 
  -3   9   8     2294.32     2509.91     49.32 o 
  -2   9   8      104.73      123.24     14.32 o 
  -1   9   8     2314.28     2588.88     70.28 o 
   0   9   8      203.96      165.90      9.57 o 
   1   9   8        2.00       -1.92      2.98 o 
   2   9   8      889.71      947.60     18.80 o 
   3   9   8      182.83      196.80     12.59 o 
   4   9   8       87.78       85.06      9.66 o 
   5   9   8       73.86       60.04      8.03 o 
   6   9   8      109.72      104.79     11.18 o 
 -13  10   8        3.43        7.64     14.90 o 
 -12  10   8      232.73      242.32     19.80 o 
 -11  10   8        4.24       -0.96     11.58 o 
 -10  10   8       34.48       53.93      5.82 o 
  -9  10   8      447.41      480.70     13.46 o 
  -8  10   8       43.31       30.66      4.21 o 
  -7  10   8      126.50      118.18      6.40 o 
  -6  10   8      475.05      488.02     12.54 o 
  -5  10   8      565.93      587.57     13.75 o 
  -4  10   8      877.04     1015.49     21.09 o 
  -3  10   8        0.11       12.06      4.69 o 
  -2  10   8      125.17      114.34      5.48 o 
  -1  10   8       28.49       27.10      4.55 o 
   0  10   8      393.94      348.47      9.19 o 
   1  10   8      163.47      172.91      6.89 o 
   2  10   8      116.74      127.47      7.45 o 
   3  10   8     1270.49     1340.11     26.51 o 
   4  10   8      365.88      368.53     17.18 o 
   5  10   8      112.30      100.55     30.02 o 
   6  10   8      506.82      573.09     54.46 o 
 -12  11   8       69.45       54.90     13.32 o 
 -11  11   8       46.63       55.23     12.40 o 
 -10  11   8       19.74       27.93      6.25 o 
  -9  11   8      148.49      162.81      7.84 o 
  -8  11   8      961.12      993.99     26.25 o 
  -7  11   8      193.38      189.16     10.07 o 
  -6  11   8      273.97      320.03     17.62 o 
  -5  11   8      317.84      292.53     10.86 o 
  -4  11   8      188.98      182.98      7.97 o 
  -3  11   8      816.21      800.59     18.17 o 
  -2  11   8       55.25       63.10      7.81 o 
  -1  11   8      260.49      260.57      7.96 o 
   0  11   8       49.19       37.38      4.76 o 
   1  11   8       82.11       81.53     15.55 o 
   2  11   8     2060.93     2018.05     49.13 o 
   3  11   8      135.98      123.51     14.61 o 
   4  11   8      359.82      354.59     21.08 o 
   5  11   8      398.50      442.96     21.97 o 
 -11  12   8        5.70       -7.16     11.49 o 
 -10  12   8      211.93      276.21     20.38 o 
  -9  12   8      892.99      914.09     29.18 o 
  -8  12   8       17.28        8.65      5.29 o 
  -7  12   8      450.59      509.97     23.75 o 
  -6  12   8      113.42      111.33     15.91 o 
  -5  12   8      828.88      897.27     23.60 o 
  -4  12   8      551.52      516.95     16.21 o 
  -3  12   8      848.13      876.05     22.45 o 
  -2  12   8     2133.58     2175.27     46.97 o 
  -1  12   8      121.19       90.65      6.85 o 
   0  12   8      602.92      636.89     16.48 o 
   1  12   8     1277.29     1289.45     37.64 o 
   2  12   8      510.35      477.93     16.59 o 
   3  12   8      130.53      142.86     10.25 o 
   4  12   8      114.20       92.04     11.69 o 
 -10  13   8        5.32        0.96     12.11 o 
  -9  13   8      421.17      432.92     25.53 o 
  -8  13   8     1369.54     1452.00     45.14 o 
  -7  13   8       81.06       53.31     11.54 o 
  -6  13   8      491.62      415.96     16.68 o 
  -5  13   8      142.91      135.20      8.27 o 
  -4  13   8      411.79      376.41     34.85 o 
  -3  13   8      739.08      781.77     42.78 o 
  -2  13   8       75.03       75.56      7.25 o 
  -1  13   8      764.07      773.44     19.91 o 
   0  13   8      335.34      336.81     16.80 o 
   1  13   8        3.62        2.86      7.55 o 
   2  13   8      958.50      965.90     34.02 o 
   3  13   8      198.63      203.75     14.32 o 
  -9  14   8      447.59      504.06     29.51 o 
  -8  14   8        0.92        8.12      7.64 o 
  -7  14   8      526.43      597.60     30.00 o 
  -6  14   8      169.90      159.21     20.19 o 
  -5  14   8      246.10      240.47     16.85 o 
  -4  14   8      731.09      746.57     25.87 o 
  -3  14   8        1.95       -0.15      4.39 o 
  -2  14   8      509.86      512.69     72.54 o 
  -1  14   8        2.32       -5.71     12.50 o 
   0  14   8       91.86       89.20      9.65 o 
   1  14   8      202.59      196.23     15.72 o 
   2  14   8       71.49       78.57     40.11 o 
  -8  15   8      241.03      191.99     18.22 o 
  -7  15   8       60.79       61.63     14.13 o 
  -6  15   8       79.39       83.21     13.99 o 
  -5  15   8       25.54       12.85      8.20 o 
  -4  15   8       99.84      135.07     19.54 o 
  -3  15   8      437.77      514.46     23.35 o 
  -2  15   8        0.11        2.39      8.95 o 
  -1  15   8      275.17      312.91     17.60 o 
   0  15   8       78.86       83.98     10.46 o 
   1  15   8       13.21       22.20     14.40 o 
  -5  16   8       29.76       22.64     12.11 o 
  -4  16   8       85.01       85.64     12.16 o 
  -3  16   8        0.12        5.69      9.69 o 
  -2  16   8      261.64      258.36     16.52 o 
 -16   1   9      198.02      145.43     22.52 o 
 -15   1   9       32.32       33.87     12.10 o 
 -14   1   9        1.55        0.09      4.20 o 
 -13   1   9       27.54       30.18      4.52 o 
 -12   1   9      697.12      667.01     27.28 o 
 -11   1   9      543.88      587.75     12.25 o 
 -10   1   9      386.85      398.78      8.84 o 
  -9   1   9      574.65      569.55      9.62 o 
  -8   1   9     1036.33     1030.40     17.57 o 
  -7   1   9      193.51      189.36      5.41 o 
  -6   1   9      443.01      453.20      7.50 o 
  -5   1   9        0.78       -0.77      5.05 o 
  -4   1   9        0.89        1.10      2.40 o 
  -3   1   9      418.30      390.89      6.95 o 
  -2   1   9        6.20        3.78      1.71 o 
  -1   1   9      565.22      683.15      9.92 o 
   0   1   9       27.26       31.66      1.70 o 
   1   1   9      116.11       94.34      3.00 o 
   2   1   9      357.03      334.10      6.94 o 
   3   1   9      350.74      323.45      7.19 o 
   4   1   9       90.60       86.91      4.76 o 
   5   1   9      148.01      146.46     12.69 o 
   6   1   9       19.24       10.41      4.15 o 
   7   1   9        3.69        5.92      5.34 o 
   8   1   9        2.67       -3.21      8.01 o 
 -15   2   9       23.58       29.28     13.02 o 
 -14   2   9      144.09      114.76     15.65 o 
 -13   2   9        6.87        6.85      8.36 o 
 -12   2   9       39.31       47.55      4.13 o 
 -11   2   9       27.70       43.26      3.62 o 
 -10   2   9      367.87      362.75     20.07 o 
  -9   2   9        0.05       -0.89      3.00 o 
  -8   2   9      463.00      483.66      8.51 o 
  -7   2   9      926.44     1084.74     14.92 o 
  -6   2   9      652.60      584.49     15.98 o 
  -5   2   9      668.31      579.80      9.54 o 
  -4   2   9        0.81        0.59      2.43 o 
  -3   2   9       10.14       11.65      2.38 o 
  -2   2   9      365.13      321.94      5.81 o 
  -1   2   9       25.34       59.50      4.88 o 
   0   2   9      717.83      597.08      8.11 o 
   1   2   9       13.98       15.25      4.37 o 
   2   2   9      228.87      197.86      7.16 o 
   3   2   9     1523.88     1536.36     23.96 o 
   4   2   9       13.59        8.98      3.32 o 
   5   2   9       13.57       13.42      9.37 o 
   6   2   9       69.34       67.37      4.49 o 
   7   2   9        5.39        2.17      6.31 o 
   8   2   9        9.84       10.91      8.08 o 
 -15   3   9       26.47       10.61     13.53 o 
 -14   3   9       46.30       43.12     11.30 o 
 -13   3   9      365.06      328.19     13.11 o 
 -12   3   9        3.26        3.39      4.38 o 
 -11   3   9       34.30       34.22      3.49 o 
 -10   3   9      179.81      172.79      5.25 o 
  -9   3   9      301.12      279.82      9.52 o 
  -8   3   9       37.31       48.93      3.16 o 
  -7   3   9      123.34      154.22      4.12 o 
  -6   3   9     1810.43     2234.68     28.93 o 
  -5   3   9     1328.90     1534.95     25.93 o 
  -4   3   9     3500.54     3837.59    244.68 o 
  -3   3   9       41.18       95.18     13.89 o 
  -2   3   9      209.54      229.93      4.63 o 
  -1   3   9      241.88      248.83      5.39 o 
   0   3   9       28.25       24.13      1.76 o 
   1   3   9       17.84       16.57      4.13 o 
   2   3   9       32.85       28.99      2.61 o 
   3   3   9      257.56      240.30      6.38 o 
   4   3   9        3.62        2.64      4.25 o 
   5   3   9       52.07       60.29      4.65 o 
   6   3   9        0.01       -4.08      4.08 o 
   7   3   9       25.12       33.44      7.79 o 
 -15   4   9       16.23       18.01     42.61 o 
 -14   4   9       12.24        3.56     15.60 o 
 -13   4   9        0.02        6.86      9.36 o 
 -12   4   9       46.79       60.90      9.90 o 
 -11   4   9       10.57       10.88      5.29 o 
 -10   4   9        0.76        2.28      3.94 o 
  -9   4   9        1.18        0.72      3.82 o 
  -8   4   9      149.61      209.90      5.85 o 
  -7   4   9        5.43        9.49      3.15 o 
  -6   4   9      179.44      242.12      5.26 o 
  -5   4   9     2253.96     2256.22     28.68 o 
  -4   4   9      679.39      850.08     21.61 o 
  -3   4   9      473.58      451.58     17.14 o 
  -2   4   9     2156.63     2145.90     58.93 o 
  -1   4   9       54.72       64.80      3.58 o 
   0   4   9      149.58      143.76      4.16 o 
   1   4   9       94.32      139.82      6.92 o 
   2   4   9     1575.28     1572.70     21.85 o 
   3   4   9      126.04      134.92      7.21 o 
   4   4   9      450.89      393.68     14.04 o 
   5   4   9      112.60      112.84      5.77 o 
   6   4   9       81.46       60.79      8.53 o 
   7   4   9      164.10      158.16     20.09 o 
 -15   5   9        1.15      -11.93     13.68 o 
 -14   5   9       11.96       -6.02     12.59 o 
 -13   5   9       22.27       14.90     10.14 o 
 -12   5   9       38.85       41.82      4.81 o 
 -11   5   9      299.97      267.81     16.15 o 
 -10   5   9      577.63      668.46     15.31 o 
  -9   5   9        6.80        2.68      3.01 o 
  -8   5   9       20.48       26.98      5.98 o 
  -7   5   9      235.71      276.69      5.81 o 
  -6   5   9       99.99       66.49      4.73 o 
  -5   5   9       47.52       47.28      2.82 o 
  -4   5   9       12.84       14.52      4.35 o 
  -3   5   9     1327.97     1221.99     21.49 o 
  -2   5   9      212.00      210.16      4.43 o 
  -1   5   9      107.29      123.61      6.13 o 
   0   5   9      238.66      229.87      5.17 o 
   1   5   9      324.12      268.51     14.88 o 
   2   5   9      403.04      313.90     10.55 o 
   3   5   9       40.49       47.01      5.10 o 
   4   5   9       17.86       14.73      4.20 o 
   5   5   9       24.82       21.73      5.48 o 
   6   5   9      130.52      151.49     11.01 o 
   7   5   9        8.58        1.39      7.40 o 
 -15   6   9       48.54       79.31     45.33 o 
 -14   6   9       35.22        6.25     16.78 o 
 -13   6   9        2.00        6.68     10.09 o 
 -12   6   9        9.52      -12.88     12.88 o 
 -11   6   9      139.01      107.81      8.94 o 
 -10   6   9      217.89      260.48     10.50 o 
  -9   6   9       62.51       45.34      9.71 o 
  -8   6   9       17.77       26.89      4.40 o 
  -7   6   9      307.97      280.90      7.59 o 
  -6   6   9     1282.95     1249.52     18.53 o 
  -5   6   9        2.15       -0.43      5.53 o 
  -4   6   9      361.64      323.29      6.40 o 
  -3   6   9      196.88      187.18      4.62 o 
  -2   6   9       52.61       64.03      2.99 o 
  -1   6   9        5.08        1.45      2.06 o 
   0   6   9       13.70        2.68      5.29 o 
   1   6   9     1708.59     1790.37     26.86 o 
   2   6   9      239.18      228.27      6.03 o 
   3   6   9      304.23      295.16      7.64 o 
   4   6   9        3.28        6.62      4.00 o 
   5   6   9       31.35       31.89      6.18 o 
   6   6   9        4.39        2.48      7.98 o 
   7   6   9        5.71       20.37     11.32 o 
 -14   7   9        2.13       19.61     14.37 o 
 -13   7   9        4.10      -12.07     12.07 o 
 -12   7   9        2.39       -2.84      9.09 o 
 -11   7   9        4.01        9.57      9.61 o 
 -10   7   9       20.39        0.46      4.76 o 
  -9   7   9       30.69       13.88      4.37 o 
  -8   7   9      196.79      178.04      5.94 o 
  -7   7   9       61.40       54.90      4.03 o 
  -6   7   9       32.20       48.57      6.68 o 
  -5   7   9       44.02       14.24      6.71 o 
  -4   7   9        5.11        2.01      2.64 o 
  -3   7   9      254.94      253.35      6.14 o 
  -2   7   9        0.44        3.00      3.22 o 
  -1   7   9      595.24      561.71     11.03 o 
   0   7   9      128.94      104.75      4.26 o 
   1   7   9       97.48      121.87      8.00 o 
   2   7   9      122.33      100.63      4.35 o 
   3   7   9        0.01        0.70      3.40 o 
   4   7   9       56.41       66.55      5.26 o 
   5   7   9        1.72       10.91     16.13 o 
   6   7   9       52.69       47.07      9.23 o 
   7   7   9       11.48        3.80     14.37 o 
 -14   8   9        5.61        4.33     14.90 o 
 -13   8   9       38.63       51.10     13.46 o 
 -12   8   9       16.38       22.02     10.48 o 
 -11   8   9        4.24       -3.41     11.06 o 
 -10   8   9       46.64       24.41      6.13 o 
  -9   8   9       25.56       50.46     14.35 o 
  -8   8   9        0.26       -1.01      3.31 o 
  -7   8   9       16.44       16.33      7.69 o 
  -6   8   9        2.62        0.96      3.43 o 
  -5   8   9      142.92      134.82      7.91 o 
  -4   8   9       48.87       42.06     10.74 o 
  -3   8   9        7.55        2.94      3.00 o 
  -2   8   9      291.97      343.63      8.06 o 
  -1   8   9      313.62      286.49      7.36 o 
   0   8   9      215.24      198.43      5.87 o 
   1   8   9       17.24       11.98      5.50 o 
   2   8   9       21.86       33.44      6.25 o 
   3   8   9      400.24      315.21     15.50 o 
   4   8   9       31.38       23.14      3.89 o 
   5   8   9       70.37       42.77     13.70 o 
   6   8   9       10.00        2.11     11.94 o 
 -13   9   9       92.74       85.18     14.57 o 
 -12   9   9      118.27      133.49     14.18 o 
 -11   9   9       24.53       14.37     10.62 o 
 -10   9   9       76.45       83.21      7.60 o 
  -9   9   9       80.79       66.88      5.05 o 
  -8   9   9       40.76       32.07      4.38 o 
  -7   9   9       12.46        6.58      3.98 o 
  -6   9   9      225.07      203.40      6.64 o 
  -5   9   9     1250.49     1367.11     55.69 o 
  -4   9   9      440.72      438.43      9.74 o 
  -3   9   9     1076.39     1118.65     20.20 o 
  -2   9   9       60.13       38.69      9.78 o 
  -1   9   9      831.96      851.08     17.88 o 
   0   9   9        0.17        4.42      3.28 o 
   1   9   9       90.58       92.84      5.08 o 
   2   9   9      167.15      183.93      6.73 o 
   3   9   9       44.95       38.10      4.76 o 
   4   9   9       12.37        1.73      4.94 o 
   5   9   9       63.26       69.72     10.20 o 
   6   9   9        4.51        3.03     11.89 o 
 -13  10   9       28.09       23.07     15.81 o 
 -12  10   9       10.16       11.10     11.54 o 
 -11  10   9        2.12       -0.48     10.19 o 
 -10  10   9        3.92        2.84      5.24 o 
  -9  10   9        8.21       -1.82      4.38 o 
  -8  10   9       85.14       56.69     10.79 o 
  -7  10   9       26.66       28.01      5.12 o 
  -6  10   9        0.02       -2.21      5.48 o 
  -5  10   9      862.21      973.70     20.39 o 
  -4  10   9      916.78      917.60     23.17 o 
  -3  10   9      461.56      433.83     10.98 o 
  -2  10   9      291.03      275.35     16.70 o 
  -1  10   9      176.09      157.76      5.80 o 
   0  10   9        0.01        1.68      3.40 o 
   1  10   9        3.67        1.41      3.75 o 
   2  10   9       47.95       54.95      7.98 o 
   3  10   9       50.09       28.84      5.72 o 
   4  10   9       27.22       31.29     13.96 o 
   5  10   9        6.26        3.58      8.41 o 
 -12  11   9       12.22        3.80     11.49 o 
 -11  11   9       16.84        9.57     11.92 o 
 -10  11   9       10.32       17.35      6.20 o 
  -9  11   9       77.66       52.01      5.67 o 
  -8  11   9       94.48      104.01     18.87 o 
  -7  11   9      437.32      454.90     13.38 o 
  -6  11   9       35.61       18.51      7.45 o 
  -5  11   9       78.54       76.08     10.41 o 
  -4  11   9       76.51       85.53     13.53 o 
  -3  11   9       90.55       84.30     10.43 o 
  -2  11   9        2.13       -3.64      7.16 o 
  -1  11   9        7.66       14.32      4.25 o 
   0  11   9      259.04      269.16      9.15 o 
   1  11   9       32.36       22.31      4.59 o 
   2  11   9       22.74       22.45      6.20 o 
   3  11   9        1.77        0.30      6.17 o 
   4  11   9        3.66       13.09      7.73 o 
 -11  12   9        0.74       20.57     13.56 o 
 -10  12   9       27.24       10.53      5.67 o 
  -9  12   9       15.37       14.37      6.63 o 
  -8  12   9       15.12        5.82      5.82 o 
  -7  12   9       21.96       13.89      7.69 o 
  -6  12   9       22.00       26.04      5.18 o 
  -5  12   9       43.00       40.95      6.32 o 
  -4  12   9       27.02       22.88      5.37 o 
  -3  12   9       58.09       73.71     10.91 o 
  -2  12   9        3.46        6.56      6.23 o 
  -1  12   9       72.24       73.30      6.02 o 
   0  12   9       67.44       55.58      7.93 o 
   1  12   9      104.51       87.53      9.85 o 
   2  12   9        0.68        4.04      6.92 o 
   3  12   9        0.06       -3.12      7.43 o 
   4  12   9        2.97       -5.29     23.60 o 
 -10  13   9        4.86        5.82     12.07 o 
  -9  13   9      105.38       79.22      9.76 o 
  -8  13   9      167.26      162.28     11.73 o 
  -7  13   9       63.53       60.23      9.18 o 
  -6  13   9       55.64       68.54     15.38 o 
  -5  13   9        6.81        8.81      9.61 o 
  -4  13   9       44.45       45.81      6.42 o 
  -3  13   9       56.96       55.38     12.69 o 
  -2  13   9       44.10       53.77      6.25 o 
  -1  13   9       15.30       18.57      5.27 o 
   0  13   9        0.26        3.05      8.60 o 
   1  13   9       31.99       35.05     12.67 o 
   2  13   9       12.73        5.15      7.95 o 
   3  13   9        0.59        7.54      9.55 o 
  -9  14   9      180.86      193.82     19.52 o 
  -8  14   9       16.32       10.09      7.69 o 
  -7  14   9       31.38       27.93     14.37 o 
  -6  14   9      224.38      198.14     30.33 o 
  -5  14   9      448.52      438.61     24.59 o 
  -4  14   9      147.70      155.12     12.40 o 
  -3  14   9       14.59       12.45     10.05 o 
  -2  14   9      166.45      157.61     11.59 o 
  -1  14   9        2.84        4.55      9.12 o 
   0  14   9       20.75       10.72      8.58 o 
   1  14   9       31.09       17.19      8.66 o 
  -7  15   9       16.86       27.93     12.50 o 
  -6  15   9       70.67       71.76     11.17 o 
  -5  15   9       20.54        8.82     12.43 o 
  -4  15   9       20.35       12.32      7.97 o 
  -3  15   9       43.69       52.34      9.80 o 
  -2  15   9        5.86       21.39     10.05 o 
  -1  15   9       36.41       28.31      9.17 o 
   0  15   9        8.22        9.57     10.87 o 
 -16   0  10       28.82       -0.48     17.98 o 
 -15   0  10      450.61      519.92     46.00 o 
 -14   0  10        0.68       -3.80      4.81 o 
 -13   0  10      924.01      980.24     38.46 o 
 -12   0  10     2290.41     2379.74     62.01 o 
 -11   0  10        0.31       -5.38      5.38 o 
 -10   0  10       12.04       16.30      5.82 o 
  -9   0  10       93.13      139.64      6.73 o 
  -8   0  10     1448.69     1650.52     32.06 o 
  -7   0  10    13670.45    14168.08    203.58 o 
  -6   0  10      116.22      112.63      3.70 o 
  -5   0  10    12648.42    12764.16    183.29 o 
  -4   0  10     8565.08     8883.97    140.51 o 
  -3   0  10     2139.93     2193.18     34.90 o 
  -2   0  10     5153.83     5260.23    101.76 o 
  -1   0  10      420.24      426.57      9.04 o 
   0   0  10      724.09      771.66     14.61 o 
   1   0  10     1023.73     1083.01     23.07 o 
   2   0  10     1246.14     1183.38     25.62 o 
   3   0  10     3301.96     3538.13     70.42 o 
   4   0  10        0.02        3.41      4.86 o 
   5   0  10      491.07      483.58     15.43 o 
   6   0  10       51.63       33.74      7.64 o 
   7   0  10       73.76       48.02     12.45 o 
 -16   1  10      238.97      226.10     21.73 o 
 -15   1  10        3.17       10.09     11.17 o 
 -14   1  10      707.06      677.56     18.92 o 
 -13   1  10     1334.86     1434.80     29.79 o 
 -12   1  10      837.64      766.99     20.09 o 
 -11   1  10      403.35      469.29     10.49 o 
 -10   1  10       12.82       23.30      6.75 o 
  -9   1  10     1819.18     1925.68     27.21 o 
  -8   1  10      178.64      195.50     20.00 o 
  -7   1  10      911.03      921.63     13.06 o 
  -6   1  10     6334.46     6729.51     70.67 o 
  -5   1  10       64.30       53.82      2.49 o 
  -4   1  10     8369.37     8236.23     85.39 o 
  -3   1  10     1889.44     1817.20     22.87 o 
  -2   1  10      851.05      797.51     11.62 o 
  -1   1  10     3459.29     3577.97     45.98 o 
   0   1  10      959.75     1040.55     13.89 o 
   1   1  10      256.24      260.08      5.23 o 
   2   1  10        6.14        6.20      2.89 o 
   3   1  10      191.55      189.85      5.94 o 
   4   1  10     2718.53     2766.13     49.70 o 
   5   1  10       11.23       13.20      4.35 o 
   6   1  10      350.06      348.56     13.88 o 
   7   1  10      294.91      294.87     19.40 o 
 -16   2  10        3.02       -6.52     12.69 o 
 -15   2  10      344.34      379.05     26.21 o 
 -14   2  10      195.45      176.82      8.39 o 
 -13   2  10      486.94      511.45     14.78 o 
 -12   2  10      986.74      983.12     32.37 o 
 -11   2  10        0.22        0.37      5.77 o 
 -10   2  10       76.80       79.78      9.52 o 
  -9   2  10      191.97      161.98      5.32 o 
  -8   2  10       29.91       26.26      7.45 o 
  -7   2  10      854.12      785.35     16.01 o 
  -6   2  10      341.02      380.37      6.61 o 
  -5   2  10     3704.73     3440.51     39.95 o 
  -4   2  10       82.40       87.52      2.28 o 
  -3   2  10     6504.46     6715.48     87.75 o 
  -2   2  10    13622.36    14106.70    302.50 o 
  -1   2  10      656.93      664.83     10.30 o 
   0   2  10     1830.04     1832.76     24.66 o 
   1   2  10      192.99      218.31      9.90 o 
   2   2  10      226.46      229.44      5.28 o 
   3   2  10      708.27      752.51     13.87 o 
   4   2  10       55.52       57.05      4.13 o 
   5   2  10      612.45      604.68     13.97 o 
   6   2  10        4.60        0.25      5.69 o 
   7   2  10      228.76      183.58     21.39 o 
 -15   3  10       58.77       36.15     12.51 o 
 -14   3  10      118.63      135.74     18.58 o 
 -13   3  10     1343.03     1247.18     41.03 o 
 -12   3  10       71.90       81.30      5.49 o 
 -11   3  10     1071.91     1108.90     20.13 o 
 -10   3  10        0.23       -1.36      4.54 o 
  -9   3  10      987.95      856.25     14.71 o 
  -8   3  10      805.04      822.67     12.93 o 
  -7   3  10       82.15      112.06      8.84 o 
  -6   3  10     1572.83     1693.75     23.55 o 
  -5   3  10       12.50       10.24      7.43 o 
  -4   3  10      760.26      744.54     11.03 o 
  -3   3  10      697.61      540.77      8.63 o 
  -2   3  10      381.18      351.82     11.03 o 
  -1   3  10      617.70      622.76     11.20 o 
   0   3  10      250.02      267.88      5.44 o 
   1   3  10      482.85      470.49      8.06 o 
   2   3  10      629.28      645.66     11.07 o 
   3   3  10       15.01       10.85      3.08 o 
   4   3  10     2169.58     2260.19     35.45 o 
   5   3  10       20.79       22.51      4.48 o 
   6   3  10       21.59        7.59      7.86 o 
   7   3  10       61.65       43.87     12.98 o 
 -15   4  10      462.61      491.55     31.08 o 
 -14   4  10      419.21      428.59     26.29 o 
 -13   4  10      209.87      227.23      9.56 o 
 -12   4  10      267.94      251.98     10.43 o 
 -11   4  10      583.74      559.45     13.37 o 
 -10   4  10     1167.04     1274.12     28.39 o 
  -9   4  10      790.74      842.62     16.01 o 
  -8   4  10      317.99      284.86      6.92 o 
  -7   4  10     2703.47     2615.84     44.01 o 
  -6   4  10     1214.29     1392.80     22.11 o 
  -5   4  10       34.21       36.95      2.37 o 
  -4   4  10      159.70      195.79     10.62 o 
  -3   4  10      386.12      355.10      6.70 o 
  -2   4  10      413.19      361.40     10.36 o 
  -1   4  10       43.14       45.73      3.55 o 
   0   4  10     2745.08     2686.19     33.63 o 
   1   4  10        2.94        2.07      2.12 o 
   2   4  10       70.44       77.05      3.81 o 
   3   4  10     1114.12     1220.34     55.28 o 
   4   4  10        9.61        9.77      3.87 o 
   5   4  10     1556.68     1648.99     65.45 o 
   6   4  10      185.17      186.41     12.39 o 
   7   4  10        1.68       -9.51     11.25 o 
 -15   5  10       11.89       26.00     12.64 o 
 -14   5  10      410.30      432.12     21.54 o 
 -13   5  10      819.22      847.76     34.47 o 
 -12   5  10      146.84      142.77      8.89 o 
 -11   5  10     1280.09     1295.70     27.10 o 
 -10   5  10      194.07      198.61      6.35 o 
  -9   5  10      366.65      389.44      8.13 o 
  -8   5  10      172.66      208.91      5.95 o 
  -7   5  10      196.12      145.41      6.97 o 
  -6   5  10     3772.13     3894.33     49.63 o 
  -5   5  10       67.20       68.84      3.48 o 
  -4   5  10     3744.41     3835.35     53.24 o 
  -3   5  10     2494.27     2556.63     34.39 o 
  -2   5  10      911.62      833.94     12.95 o 
  -1   5  10     2373.66     2223.89     49.51 o 
   0   5  10       18.10       10.97      1.73 o 
   1   5  10      256.61      260.15      5.75 o 
   2   5  10      623.42      656.80     12.42 o 
   3   5  10      109.57       89.41      9.37 o 
   4   5  10     1062.93      972.64     23.58 o 
   5   5  10        9.98       10.56     14.88 o 
   6   5  10      364.57      331.06     34.39 o 
 -15   6  10      230.10      200.36     21.38 o 
 -14   6  10       91.06       81.57     13.84 o 
 -13   6  10      787.19      770.46     35.28 o 
 -12   6  10      606.31      593.33     27.78 o 
 -11   6  10      134.90      174.20      8.12 o 
 -10   6  10      510.41      474.65     22.18 o 
  -9   6  10        7.24       13.90      3.34 o 
  -8   6  10     1478.47     1536.44     24.44 o 
  -7   6  10     2221.10     2407.10     35.14 o 
  -6   6  10      110.07       91.94      3.81 o 
  -5   6  10     6665.93     7171.97     93.32 o 
  -4   6  10     2097.08     2078.81     28.75 o 
  -3   6  10     1760.80     1747.26     33.87 o 
  -2   6  10     1011.81     1013.31     15.69 o 
  -1   6  10      293.11      293.76      6.09 o 
   0   6  10     1399.73     1370.71     20.28 o 
   1   6  10       42.13       32.70      4.78 o 
   2   6  10      357.37      355.60     10.67 o 
   3   6  10     1120.25     1151.48     22.03 o 
   4   6  10       39.06       21.07      5.78 o 
   5   6  10      519.98      500.18     20.62 o 
   6   6  10       81.88       96.24     16.97 o 
 -14   7  10      505.54      622.50     33.94 o 
 -13   7  10      111.95      135.56     15.81 o 
 -12   7  10      492.15      500.12     23.55 o 
 -11   7  10      647.93      678.41     27.40 o 
 -10   7  10       78.87       66.68      8.68 o 
  -9   7  10     1033.14     1208.78     24.50 o 
  -8   7  10     1140.29     1150.11     22.26 o 
  -7   7  10      464.10      497.49     10.48 o 
  -6   7  10     5313.18     5186.00     69.35 o 
  -5   7  10      351.58      369.56      9.51 o 
  -4   7  10     1218.49     1276.66     19.86 o 
  -3   7  10     2423.95     2501.90     36.23 o 
  -2   7  10      570.68      538.57     10.79 o 
  -1   7  10     2045.37     1982.82     32.43 o 
   0   7  10       28.42       26.44      2.72 o 
   1   7  10      406.22      426.14      8.97 o 
   2   7  10      440.41      439.69      9.93 o 
   3   7  10        5.81        2.25      3.30 o 
   4   7  10      597.19      653.75     42.42 o 
   5   7  10       65.41       75.57     30.50 o 
   6   7  10      477.31      471.44     36.94 o 
 -14   8  10       17.79       19.61     14.37 o 
 -13   8  10      443.24      406.86     24.76 o 
 -12   8  10      611.47      697.97     30.14 o 
 -11   8  10       11.20       20.19      9.66 o 
 -10   8  10      354.29      407.84     13.18 o 
  -9   8  10       11.96        3.54      4.95 o 
  -8   8  10      110.72       87.28      5.32 o 
  -7   8  10      209.62      227.87      7.31 o 
  -6   8  10       84.61      102.12      5.29 o 
  -5   8  10     4558.54     4887.16     65.87 o 
  -4   8  10      514.65      433.95      9.34 o 
  -3   8  10     3517.74     3622.18     54.11 o 
  -2   8  10     3897.88     3952.04     66.19 o 
  -1   8  10      207.78      217.37      6.16 o 
   0   8  10      237.98      264.54      7.50 o 
   1   8  10      629.65      616.25     13.02 o 
   2   8  10       32.09       33.32      3.47 o 
   3   8  10      110.38      116.99      6.71 o 
   4   8  10        0.13        0.02      7.15 o 
   5   8  10      150.75      114.10     14.71 o 
 -14   9  10      115.05      106.62     25.38 o 
 -13   9  10      193.72      199.35     20.43 o 
 -12   9  10      114.00      161.13     18.94 o 
 -11   9  10      164.77      148.05      9.61 o 
 -10   9  10        4.07       -0.38      5.12 o 
  -9   9  10      556.88      530.04     15.98 o 
  -8   9  10      274.87      269.42     12.14 o 
  -7   9  10       24.19       29.66      4.27 o 
  -6   9  10      495.21      450.03     11.62 o 
  -5   9  10        1.65       -3.31      3.58 o 
  -4   9  10      964.47      884.75     26.73 o 
  -3   9  10      533.14      637.38     13.31 o 
  -2   9  10      168.98      168.80      6.03 o 
  -1   9  10     1052.16     1172.89     21.74 o 
   0   9  10       78.61       66.37      6.78 o 
   1   9  10       58.05       44.44      4.08 o 
   2   9  10      599.57      620.06     36.51 o 
   3   9  10        0.97        3.05      4.68 o 
   4   9  10      410.34      459.85     48.77 o 
   5   9  10      104.60      102.68     16.75 o 
 -13  10  10       36.11       32.74     13.03 o 
 -12  10  10      127.72      143.82     18.41 o 
 -11  10  10       29.46       22.02      6.78 o 
 -10  10  10      798.33      885.16     26.10 o 
  -9  10  10      229.73      240.67     19.83 o 
  -8  10  10        6.58       14.45      4.40 o 
  -7  10  10      885.68      903.77     20.38 o 
  -6  10  10      162.57      162.56      6.32 o 
  -5  10  10      378.72      416.74     14.30 o 
  -4  10  10      294.34      302.31      9.16 o 
  -3  10  10        2.22        8.25      3.97 o 
  -2  10  10      127.86       96.15      5.32 o 
  -1  10  10      448.90      427.25     10.56 o 
   0  10  10      435.48      451.61     11.66 o 
   1  10  10      132.62      141.32      7.13 o 
   2  10  10      532.25      500.84     20.98 o 
   3  10  10      447.49      452.87     23.43 o 
   4  10  10        1.65        5.68     11.08 o 
 -12  11  10      134.45      119.69     17.26 o 
 -11  11  10      717.70      751.09     38.46 o 
 -10  11  10       78.98       86.00      8.56 o 
  -9  11  10      496.50      458.83     15.96 o 
  -8  11  10      399.88      393.34     29.30 o 
  -7  11  10       10.60       10.10      9.61 o 
  -6  11  10      547.07      551.98     15.09 o 
  -5  11  10      203.19      201.17      8.51 o 
  -4  11  10      265.62      250.88      8.83 o 
  -3  11  10       60.72       62.61      5.37 o 
  -2  11  10      172.00      148.86      6.93 o 
  -1  11  10       43.03       56.13      5.45 o 
   0  11  10       24.34       23.45      4.92 o 
   1  11  10      508.29      524.93     21.72 o 
   2  11  10      402.00      377.48     15.56 o 
   3  11  10       39.73       28.86      8.68 o 
   4  11  10      263.45      258.28     31.73 o 
 -11  12  10      144.21      139.64     18.65 o 
 -10  12  10      704.83      741.52     27.45 o 
  -9  12  10      120.96       96.04      9.47 o 
  -8  12  10       72.52       83.59      7.60 o 
  -7  12  10      475.13      518.30     22.71 o 
  -6  12  10        1.93       -5.90      5.90 o 
  -5  12  10     1033.53     1073.90     50.23 o 
  -4  12  10      484.58      438.06     14.24 o 
  -3  12  10      140.27      130.30      7.05 o 
  -2  12  10      306.07      284.11     14.35 o 
  -1  12  10      590.61      566.45     15.27 o 
   0  12  10      966.77      962.37     30.27 o 
   1  12  10      606.71      639.92     32.50 o 
   2  12  10       89.61       72.24     21.82 o 
   3  12  10      223.03      224.23     22.91 o 
 -10  13  10        4.40       -2.40     11.58 o 
  -9  13  10      288.95      325.58     16.63 o 
  -8  13  10      131.38      115.42      9.90 o 
  -7  13  10      194.23      184.20     14.90 o 
  -6  13  10      900.22      911.14     29.37 o 
  -5  13  10       24.10       21.20      6.30 o 
  -4  13  10      752.32      772.12     26.36 o 
  -3  13  10      547.59      508.77     23.22 o 
  -2  13  10      157.28      141.73     13.12 o 
  -1  13  10      541.43      550.58     22.57 o 
   0  13  10        0.57       -2.71      7.91 o 
   1  13  10      313.27      271.38     21.63 o 
   2  13  10      396.81      383.27     22.03 o 
  -9  14  10       47.41       38.50     14.95 o 
  -8  14  10      151.51      146.47     13.27 o 
  -7  14  10      528.41      587.99     29.76 o 
  -6  14  10       33.68       35.58      9.64 o 
  -5  14  10      523.04      525.78     69.17 o 
  -4  14  10      326.60      276.42     16.79 o 
  -3  14  10      178.49      183.31     14.66 o 
  -2  14  10      125.87       94.77     10.18 o 
  -1  14  10       64.77       45.64      9.58 o 
   0  14  10      191.43      188.07     14.09 o 
  -7  15  10       11.50        2.40     13.03 o 
  -6  15  10      253.55      271.36     16.13 o 
  -5  15  10       66.57       49.88      9.27 o 
  -4  15  10      140.24      144.69     14.20 o 
  -3  15  10      197.68      216.89     18.00 o 
  -2  15  10       59.81       65.23     11.01 o 
 -16   1  11        3.25      -11.88     11.88 o 
 -15   1  11       15.98        7.25     11.00 o 
 -14   1  11       90.74       76.80      6.87 o 
 -13   1  11      656.83      658.57     17.27 o 
 -12   1  11       50.08       35.72      4.34 o 
 -11   1  11      124.05      124.98      6.59 o 
 -10   1  11     1147.89     1306.57     21.33 o 
  -9   1  11     1483.21     1542.32     22.50 o 
  -8   1  11      904.16      942.45     13.89 o 
  -7   1  11      242.58      339.23      6.99 o 
  -6   1  11      106.83      105.74      9.69 o 
  -5   1  11      159.32      154.73      3.56 o 
  -4   1  11       56.51       73.69      3.04 o 
  -3   1  11      867.12      930.10     13.24 o 
  -2   1  11      583.77      621.80      9.85 o 
  -1   1  11      130.92      152.88      7.07 o 
   0   1  11        1.35       -0.30      2.50 o 
   1   1  11      197.97      185.87      4.42 o 
   2   1  11      843.03      851.97     16.61 o 
   3   1  11       18.98       11.54      4.28 o 
   4   1  11       48.83       42.19      5.79 o 
   5   1  11       10.17        8.23     10.84 o 
   6   1  11       14.43       10.53      7.69 o 
 -16   2  11        0.83       -7.44     14.02 o 
 -15   2  11       16.79        6.74     11.23 o 
 -14   2  11       28.18       43.40     15.81 o 
 -13   2  11        7.79        0.98      5.02 o 
 -12   2  11      252.36      236.72      7.45 o 
 -11   2  11       76.01       69.69      4.27 o 
 -10   2  11      179.44      145.80      5.42 o 
  -9   2  11       21.29       34.67      3.63 o 
  -8   2  11      107.43      119.02      5.55 o 
  -7   2  11      337.13      318.33      9.47 o 
  -6   2  11     1544.37     1677.89     21.93 o 
  -5   2  11     2044.44     2039.54     29.63 o 
  -4   2  11        2.63        1.13      2.10 o 
  -3   2  11       25.78       41.24      2.56 o 
  -2   2  11       39.64       55.59      8.20 o 
  -1   2  11      725.35      744.61     12.08 o 
   0   2  11        3.41        6.25      3.31 o 
   1   2  11        0.57        1.82      1.76 o 
   2   2  11       57.40       62.89      5.48 o 
   3   2  11      106.83      103.05      4.90 o 
   4   2  11       90.06       85.36      5.25 o 
   5   2  11       43.54       39.04      5.66 o 
   6   2  11       62.54       54.27      9.71 o 
 -16   3  11        6.82        2.04     12.31 o 
 -15   3  11        0.04      -10.40     12.45 o 
 -14   3  11        0.87       -2.35      7.64 o 
 -13   3  11        0.34       -2.07      7.58 o 
 -12   3  11       55.18       56.22      7.09 o 
 -11   3  11       97.07      102.54      7.31 o 
 -10   3  11       53.86       45.26      5.24 o 
  -9   3  11       19.69       17.76      5.24 o 
  -8   3  11      102.08      106.31      5.02 o 
  -7   3  11      384.08      401.12     10.65 o 
  -6   3  11       17.48       18.02      2.59 o 
  -5   3  11       23.60       16.05      1.86 o 
  -4   3  11       36.93       60.88      8.36 o 
  -3   3  11      225.60      226.36      7.96 o 
  -2   3  11       67.78      113.26      4.88 o 
  -1   3  11        9.34       -1.25      3.21 o 
   0   3  11      512.59      458.69      9.23 o 
   1   3  11       77.63       73.12      5.67 o 
   2   3  11      294.12      299.92     20.89 o 
   3   3  11       85.75       83.16      4.34 o 
   4   3  11       44.38       40.21      4.91 o 
   5   3  11       13.09       21.11      5.61 o 
   6   3  11        4.15        7.62     12.21 o 
 -15   4  11        1.15        1.09     37.49 o 
 -14   4  11       28.46        5.86     18.75 o 
 -13   4  11       53.60       28.65     10.41 o 
 -12   4  11      123.36       93.93      6.39 o 
 -11   4  11      283.84      326.97     28.14 o 
 -10   4  11      182.93      177.45     13.51 o 
  -9   4  11        6.16       10.51      3.14 o 
  -8   4  11        1.35       29.40     17.59 o 
  -7   4  11      473.54      408.03      8.21 o 
  -6   4  11      183.36      164.12      4.15 o 
  -5   4  11      366.85      358.92     10.91 o 
  -4   4  11       28.25       17.72      4.25 o 
  -3   4  11       61.71       29.89      3.87 o 
  -2   4  11      671.58      658.36     11.52 o 
  -1   4  11      202.58      257.83      6.91 o 
   0   4  11        2.09        3.31      3.20 o 
   1   4  11       99.12       88.31      3.05 o 
   2   4  11       29.45       54.19      3.41 o 
   3   4  11       18.04       19.08      3.44 o 
   4   4  11        8.22        2.23      9.16 o 
   5   4  11      193.45      143.03     17.67 o 
   6   4  11       41.73       18.78     11.23 o 
 -15   5  11        0.94        8.26     14.25 o 
 -14   5  11       10.07        6.72      8.85 o 
 -13   5  11       28.92       39.85     10.53 o 
 -12   5  11        3.96        6.25      5.82 o 
 -11   5  11      221.64      233.67      8.51 o 
 -10   5  11      571.57      522.43     11.23 o 
  -9   5  11      274.08      312.58      7.92 o 
  -8   5  11        0.50       10.19      7.67 o 
  -7   5  11      135.65      109.25      3.60 o 
  -6   5  11       53.19       46.09      2.92 o 
  -5   5  11      676.23      607.26     12.93 o 
  -4   5  11      211.15      198.79      4.45 o 
  -3   5  11      154.58      201.18      7.00 o 
  -2   5  11       52.51       38.14      4.54 o 
  -1   5  11        6.11        9.64      3.61 o 
   0   5  11       83.46       58.14      2.55 o 
   1   5  11      111.41      102.52     11.01 o 
   2   5  11       26.12       28.55     14.23 o 
   3   5  11        6.12        6.46      8.10 o 
   4   5  11      322.42      304.92     27.81 o 
   5   5  11        8.73       17.77      9.14 o 
   6   5  11       29.80       35.59     14.12 o 
 -15   6  11        3.03       -9.85     12.52 o 
 -14   6  11       21.48        3.80     16.25 o 
 -13   6  11       92.88      115.42     14.61 o 
 -12   6  11       30.74       51.10      6.87 o 
 -11   6  11       18.39       17.35      4.76 o 
 -10   6  11      517.06      476.46     22.88 o 
  -9   6  11       56.70       57.25      8.51 o 
  -8   6  11      316.58      295.80      7.08 o 
  -7   6  11      114.36      127.89      8.03 o 
  -6   6  11     1815.31     1865.77     27.51 o 
  -5   6  11     1501.32     1604.97     23.66 o 
  -4   6  11        7.35       16.32      2.24 o 
  -3   6  11        0.26       -0.04      2.16 o 
  -2   6  11       51.73       44.99      4.13 o 
  -1   6  11      236.62      203.96      4.97 o 
   0   6  11        0.05        4.36      2.15 o 
   1   6  11       27.34       35.09      5.94 o 
   2   6  11      245.14      212.67      6.75 o 
   3   6  11       80.38       80.04      5.84 o 
   4   6  11      121.48       88.53      8.59 o 
   5   6  11       57.86       68.22     13.28 o 
 -14   7  11        0.21       -1.44     13.56 o 
 -13   7  11       64.72       56.87     11.58 o 
 -12   7  11      152.19      124.07     13.17 o 
 -11   7  11       40.09       51.15      6.06 o 
 -10   7  11      132.96      112.71      6.49 o 
  -9   7  11      411.08      471.41     11.62 o 
  -8   7  11       10.69        0.45      4.30 o 
  -7   7  11       60.82       96.42      4.63 o 
  -6   7  11      222.09      257.64      6.38 o 
  -5   7  11       56.40       57.38      3.90 o 
  -4   7  11      104.26      108.35      4.47 o 
  -3   7  11       12.77       11.70      3.63 o 
  -2   7  11       16.81       29.46      2.60 o 
  -1   7  11        9.44       10.63      3.56 o 
   0   7  11       44.09       27.02      7.96 o 
   1   7  11       21.23       32.00      3.40 o 
   2   7  11      279.19      254.73      7.29 o 
   3   7  11        4.04       -4.27      4.27 o 
   4   7  11        0.01        8.59     17.47 o 
   5   7  11       44.51       38.14     21.49 o 
 -14   8  11        2.12       -3.80     11.49 o 
 -13   8  11        0.05       10.53     10.09 o 
 -12   8  11      187.96      212.56     16.63 o 
 -11   8  11       71.34       86.43      7.74 o 
 -10   8  11      289.65      204.78     10.21 o 
  -9   8  11        0.16       -4.45      5.26 o 
  -8   8  11      197.01      248.26      7.73 o 
  -7   8  11        1.07        3.43      3.49 o 
  -6   8  11      280.82      294.87      7.05 o 
  -5   8  11       59.13       54.97      6.27 o 
  -4   8  11        2.51        3.55      2.89 o 
  -3   8  11      436.80      463.92     10.99 o 
  -2   8  11     1082.46     1110.99     18.92 o 
  -1   8  11        0.85       -1.07      2.98 o 
   0   8  11       64.57       52.58      3.47 o 
   1   8  11      167.77      143.28      6.78 o 
   2   8  11        3.25        4.39      4.70 o 
   3   8  11       22.32       20.25      7.94 o 
   4   8  11        1.85       -1.53      9.93 o 
   5   8  11       15.18        4.81     14.42 o 
 -14   9  11       17.07        6.25     12.93 o 
 -13   9  11        4.04        0.48     11.68 o 
 -12   9  11       29.02       42.69     11.44 o 
 -11   9  11       66.06       51.10      7.21 o 
 -10   9  11       25.37       12.49      6.17 o 
  -9   9  11      186.83      214.44      8.22 o 
  -8   9  11       32.83       27.96      8.17 o 
  -7   9  11       23.42       11.01      5.96 o 
  -6   9  11       78.16       56.09      4.80 o 
  -5   9  11       19.58       33.00      6.32 o 
  -4   9  11      527.90      562.11     11.69 o 
  -3   9  11       40.60       40.69      3.71 o 
  -2   9  11       10.09        5.65      3.58 o 
  -1   9  11        0.91        2.36      2.89 o 
   0   9  11       50.05       44.57      4.25 o 
   1   9  11       45.74       43.99      7.72 o 
   2   9  11      250.68      213.58      9.88 o 
   3   9  11       40.03       44.94     14.64 o 
   4   9  11        5.77       -3.10     22.86 o 
 -13  10  11        3.57       -1.44     11.10 o 
 -12  10  11       14.36       30.76     10.96 o 
 -11  10  11       55.38       27.02      7.31 o 
 -10  10  11        0.77        4.33      6.30 o 
  -9  10  11        3.11        3.14      4.64 o 
  -8  10  11        0.06       -4.41      4.54 o 
  -7  10  11       13.66       19.76      4.37 o 
  -6  10  11      116.40      105.63      5.92 o 
  -5  10  11      109.26      145.14      6.36 o 
  -4  10  11       41.79       44.18     11.03 o 
  -3  10  11        8.65        2.17      3.56 o 
  -2  10  11      158.22      193.92      9.16 o 
  -1  10  11      161.73      167.57      6.60 o 
   0  10  11        0.06       -2.03     10.29 o 
   1  10  11        2.08        7.91      5.16 o 
   2  10  11        0.51       -0.21      6.43 o 
   3  10  11       46.31       16.91     46.65 o 
 -12  11  11        0.34        1.44     11.58 o 
 -11  11  11        0.94        4.81      6.73 o 
 -10  11  11       28.35       36.10      7.11 o 
  -9  11  11       43.67       42.69      7.16 o 
  -8  11  11      105.07       95.62      9.93 o 
  -7  11  11      233.09      213.88     18.63 o 
  -6  11  11       23.66        9.68      4.58 o 
  -5  11  11       47.84       38.20      5.01 o 
  -4  11  11       99.19       94.36      5.99 o 
  -3  11  11       19.17       31.96      5.59 o 
  -2  11  11       19.98       18.85      4.51 o 
  -1  11  11        0.44        2.43      4.55 o 
   0  11  11       34.28       31.09     18.10 o 
   1  11  11        1.26        2.26     16.30 o 
   2  11  11        0.60       -7.59      7.84 o 
   3  11  11       35.25       18.87     12.54 o 
 -11  12  11        1.67        0.96     13.07 o 
 -10  12  11       91.72       90.56     10.00 o 
  -9  12  11        1.87       -6.68      6.68 o 
  -8  12  11       23.10       17.35      7.31 o 
  -7  12  11        5.63       -5.03      5.03 o 
  -6  12  11       87.61       78.52     12.47 o 
  -5  12  11      185.85      159.51      8.61 o 
  -4  12  11        0.38       -1.47      5.15 o 
  -3  12  11        8.41       11.52      5.16 o 
  -2  12  11       39.73       33.54      7.26 o 
  -1  12  11        0.09       12.55      8.60 o 
   0  12  11        1.15        4.07     12.71 o 
   1  12  11        6.69       -0.41      8.24 o 
   2  12  11        3.47       -2.74     17.55 o 
 -10  13  11       88.34       96.04     14.61 o 
  -9  13  11       37.68       25.86      8.27 o 
  -8  13  11        2.12        0.96      8.22 o 
  -7  13  11        1.55        8.12     11.49 o 
  -6  13  11       48.28       56.94      8.26 o 
  -5  13  11        0.00        9.48      7.37 o 
  -4  13  11        1.67        5.02      7.96 o 
  -3  13  11        0.29       -6.78      6.78 o 
  -2  13  11        8.44        8.87     18.75 o 
  -1  13  11        2.45       -3.22     14.69 o 
   0  13  11       14.64       14.51     11.73 o 
   1  13  11        4.91       -9.12      9.12 o 
  -9  14  11        6.37        2.84      9.57 o 
  -8  14  11       18.82       12.45      8.22 o 
  -7  14  11       23.28       32.74     10.53 o 
  -6  14  11        0.18        5.18      8.50 o 
  -5  14  11       46.51       19.15     23.82 o 
  -4  14  11       35.25       39.49     15.26 o 
  -3  14  11       84.26       84.59     15.02 o 
  -2  14  11      128.76      122.00     11.90 o 
  -1  14  11       37.89       36.31     13.27 o 
  -6  15  11        3.81       11.93     13.35 o 
  -5  15  11       35.22       26.89     18.80 o 
  -4  15  11      149.34      144.97     19.64 o 
 -16   0  12      112.25       97.77     21.68 o 
 -15   0  12       75.48       89.70     11.20 o 
 -14   0  12       13.10       18.27      6.20 o 
 -13   0  12     3130.36     3302.20     73.07 o 
 -12   0  12      109.35      135.56      7.64 o 
 -11   0  12     4025.57     4188.94     76.62 o 
 -10   0  12     3640.52     4017.62     75.04 o 
  -9   0  12      204.76      226.22      7.93 o 
  -8   0  12     2873.62     2985.18     55.09 o 
  -7   0  12      149.47      148.58      5.34 o 
  -6   0  12     1387.98     1348.65     22.54 o 
  -5   0  12       66.97       77.68      3.46 o 
  -4   0  12        0.02        0.00      4.81 o 
  -3   0  12     2407.34     2437.86     51.96 o 
  -2   0  12      747.32      692.20     25.38 o 
  -1   0  12      159.97      162.28      5.58 o 
   0   0  12     1892.83     1894.05     38.17 o 
   1   0  12      136.67       99.50      5.24 o 
   2   0  12     1554.43     1717.10     39.99 o 
   3   0  12     1070.36     1131.18     32.45 o 
   4   0  12      335.94      388.50     19.04 o 
   5   0  12      334.72      418.45     30.48 o 
 -16   1  12       32.55        1.22     14.03 o 
 -15   1  12      105.17       89.15     10.31 o 
 -14   1  12      604.25      490.24     16.44 o 
 -13   1  12      307.14      322.28     11.34 o 
 -12   1  12     1912.23     1954.06     33.06 o 
 -11   1  12      841.53      889.11     16.33 o 
 -10   1  12       16.64        8.33      3.46 o 
  -9   1  12     3983.65     3919.56     50.48 o 
  -8   1  12      139.87      195.30      7.60 o 
  -7   1  12       26.82       19.78      4.11 o 
  -6   1  12      320.78      362.38      6.19 o 
  -5   1  12     2435.91     2504.60     29.23 o 
  -4   1  12     5252.93     5454.40     66.40 o 
  -3   1  12      746.60      820.00     23.19 o 
  -2   1  12     3868.34     3937.93     54.37 o 
  -1   1  12      287.69      293.17     11.27 o 
   0   1  12      661.43      713.14     17.62 o 
   1   1  12     1018.72     1051.43     18.57 o 
   2   1  12      337.89      320.67     15.67 o 
   3   1  12      244.86      206.36      8.22 o 
   4   1  12      112.13      100.96      7.26 o 
   5   1  12       32.60       31.21      8.44 o 
 -16   2  12      154.27       93.06     15.91 o 
 -15   2  12      430.39      470.19     27.56 o 
 -14   2  12       50.87       33.53      6.05 o 
 -13   2  12     1632.76     1594.80     40.38 o 
 -12   2  12       87.36       77.61     15.29 o 
 -11   2  12        5.29        2.24      3.59 o 
 -10   2  12      377.43      436.55     10.13 o 
  -9   2  12       13.48       17.99      2.99 o 
  -8   2  12      613.58      631.42     19.44 o 
  -7   2  12      110.08      138.68      3.97 o 
  -6   2  12      316.09      335.28     12.98 o 
  -5   2  12     1614.49     1600.24     20.04 o 
  -4   2  12      172.28      171.92      4.68 o 
  -3   2  12     7868.75     8508.37    102.03 o 
  -2   2  12     1821.96     1878.44     26.48 o 
  -1   2  12      820.06      848.06     14.71 o 
   0   2  12     1127.07     1093.68     19.97 o 
   1   2  12       32.34       43.84      2.63 o 
   2   2  12       87.28       92.07      5.74 o 
   3   2  12      415.28      434.64     39.08 o 
   4   2  12       16.36       16.07     10.34 o 
   5   2  12      104.56       89.85      9.15 o 
 -16   3  12      107.55      109.51     27.40 o 
 -15   3  12        1.46       -5.47     12.71 o 
 -14   3  12      734.56      746.87     57.73 o 
 -13   3  12      587.30      606.56     67.08 o 
 -12   3  12     1004.78     1032.67     40.67 o 
 -11   3  12        5.46        4.15      3.80 o 
 -10   3  12      107.53      118.88      6.30 o 
  -9   3  12     1181.08     1252.88     20.09 o 
  -8   3  12      118.38       86.98      5.43 o 
  -7   3  12      754.56      772.29     27.09 o 
  -6   3  12     1518.09     1491.68     28.60 o 
  -5   3  12       42.12       56.86     11.61 o 
  -4   3  12     2350.50     2314.57     30.34 o 
  -3   3  12       62.16       61.71      3.50 o 
  -2   3  12     1215.29     1148.67     19.87 o 
  -1   3  12      828.16      879.09     15.53 o 
   0   3  12      155.88      130.30      5.30 o 
   1   3  12      191.06      209.20      5.25 o 
   2   3  12      124.07      138.68      8.72 o 
   3   3  12      219.48      223.44     22.76 o 
   4   3  12      481.37      507.70     36.51 o 
   5   3  12        1.48       29.32     11.63 o 
 -15   4  12      274.37      268.52     21.55 o 
 -14   4  12       14.41       10.01     10.01 o 
 -13   4  12      330.90      301.54     14.47 o 
 -12   4  12       98.35      100.85      7.07 o 
 -11   4  12        3.36       -3.94      3.94 o 
 -10   4  12      170.74      198.31      6.33 o 
  -9   4  12       13.80        9.18      3.14 o 
  -8   4  12     1791.72     1826.56     27.74 o 
  -7   4  12     1326.55     1293.88     20.51 o 
  -6   4  12      797.55      663.31     21.75 o 
  -5   4  12     5984.25     6055.90    151.54 o 
  -4   4  12      960.01      993.18     17.30 o 
  -3   4  12     3976.11     4122.77     61.37 o 
  -2   4  12      332.91      316.96      8.23 o 
  -1   4  12     1555.98     1623.68     30.09 o 
   0   4  12       14.29       21.55      3.97 o 
   1   4  12      488.16      503.51     20.93 o 
   2   4  12      157.51      159.40     11.32 o 
   3   4  12      185.62      195.15     22.98 o 
   4   4  12        8.06       14.31      7.88 o 
   5   4  12      133.76      125.70     17.06 o 
 -15   5  12        0.71        2.06     11.71 o 
 -14   5  12      884.94     1031.67     46.48 o 
 -13   5  12       35.48       33.74     11.44 o 
 -12   5  12     1317.26     1395.75     34.42 o 
 -11   5  12      141.38      147.12      8.97 o 
 -10   5  12      226.56      236.00     31.53 o 
  -9   5  12     1591.54     1603.09     35.38 o 
  -8   5  12      256.26      268.54     16.13 o 
  -7   5  12      313.64      343.25     22.18 o 
  -6   5  12      328.95      338.76     36.12 o 
  -5   5  12        5.70        0.84      5.74 o 
  -4   5  12     1556.26     1531.39     28.46 o 
  -3   5  12      122.35      101.77      5.22 o 
  -2   5  12      614.41      653.88     23.65 o 
  -1   5  12      841.83      917.58     18.30 o 
   0   5  12        3.33       -3.68      3.68 o 
   1   5  12      762.88      756.91     14.26 o 
   2   5  12       71.72       66.56      5.10 o 
   3   5  12      371.42      365.70     29.59 o 
   4   5  12     1027.32     1045.64     47.54 o 
   5   5  12        6.57      -10.17     10.17 o 
 -15   6  12      134.75      125.36     13.17 o 
 -14   6  12        6.46       11.10     13.03 o 
 -13   6  12      728.92      794.98     32.16 o 
 -12   6  12      211.69      198.72     10.53 o 
 -11   6  12      805.11      786.33     19.66 o 
 -10   6  12     1196.38     1118.37     21.43 o 
  -9   6  12        0.74        4.37      3.61 o 
  -8   6  12      418.46      432.29      8.77 o 
  -7   6  12      520.93      527.80     10.23 o 
  -6   6  12     1020.69     1044.84     17.80 o 
  -5   6  12     2212.38     2223.39     33.64 o 
  -4   6  12       44.07       46.77      2.86 o 
  -3   6  12     3146.33     3351.15     57.82 o 
  -2   6  12      779.47      843.13     16.72 o 
  -1   6  12      519.17      526.02     13.46 o 
   0   6  12      310.09      329.19      7.52 o 
   1   6  12      108.93       73.16      3.87 o 
   2   6  12      975.82      961.42     21.37 o 
   3   6  12       58.12       45.65     24.42 o 
   4   6  12      251.56      233.78     20.29 o 
 -15   7  12       30.70       23.46     14.04 o 
 -14   7  12      510.17      572.17     32.50 o 
 -13   7  12        3.81       12.93     10.09 o 
 -12   7  12     1055.99     1064.31     40.04 o 
 -11   7  12      539.32      557.56     17.59 o 
 -10   7  12      311.78      291.74     24.97 o 
  -9   7  12     2160.64     2357.44     42.41 o 
  -8   7  12      159.15      119.00      5.04 o 
  -7   7  12      646.36      661.39     13.32 o 
  -6   7  12       58.99       65.47      4.34 o 
  -5   7  12       64.71       44.88      4.71 o 
  -4   7  12     1833.61     2025.34     29.21 o 
  -3   7  12      153.13      116.70      3.98 o 
  -2   7  12      999.45     1033.52     17.67 o 
  -1   7  12      463.39      507.56     19.37 o 
   0   7  12      330.91      336.30      7.89 o 
   1   7  12      829.28      775.76     20.24 o 
   2   7  12      118.89      107.30      7.81 o 
   3   7  12        2.26       13.02     26.46 o 
   4   7  12      257.81      207.41     18.39 o 
 -14   8  12        0.92        9.13     12.07 o 
 -13   8  12      619.99      602.99     33.36 o 
 -12   8  12      243.21      280.58     17.64 o 
 -11   8  12      729.55      783.19     74.44 o 
 -10   8  12      786.75      820.46     22.77 o 
  -9   8  12       86.93       92.87      5.50 o 
  -8   8  12      306.47      312.29      9.03 o 
  -7   8  12      270.79      323.44      8.58 o 
  -6   8  12        6.67       17.71      3.33 o 
  -5   8  12       52.49       68.91      4.28 o 
  -4   8  12      366.77      420.47     10.29 o 
  -3   8  12     1763.31     1761.47     27.23 o 
  -2   8  12      176.20      167.28      6.69 o 
  -1   8  12      452.40      422.30      9.23 o 
   0   8  12     2150.85     2223.79     37.09 o 
   1   8  12      315.37      298.78      8.84 o 
   2   8  12      244.59      236.32     13.79 o 
   3   8  12      158.17      130.99     20.57 o 
   4   8  12       44.43       50.56     16.63 o 
 -14   9  12      424.33      443.01     29.51 o 
 -13   9  12       98.39       80.42     16.54 o 
 -12   9  12       40.56       46.20      8.65 o 
 -11   9  12      446.00      422.92     17.11 o 
 -10   9  12        0.97       -4.51      9.83 o 
  -9   9  12       71.84       79.88      8.89 o 
  -8   9  12       21.41       18.26      4.59 o 
  -7   9  12      700.92      776.85     16.43 o 
  -6   9  12      508.22      435.62     15.48 o 
  -5   9  12      300.67      281.67     11.73 o 
  -4   9  12     1628.23     1682.65     27.89 o 
  -3   9  12       96.56      120.27     13.48 o 
  -2   9  12     1372.44     1473.82     26.17 o 
  -1   9  12      206.71      164.44      5.75 o 
   0   9  12       87.45       81.22      8.94 o 
   1   9  12      183.09      174.09     21.61 o 
   2   9  12        1.15        3.33      8.15 o 
   3   9  12       36.78       37.21     10.44 o 
 -13  10  12      165.40      148.58     15.48 o 
 -12  10  12       24.00       18.65      7.79 o 
 -11  10  12      317.45      314.62     17.11 o 
 -10  10  12      208.79      249.19     13.17 o 
  -9  10  12       96.85      108.01      7.74 o 
  -8  10  12      607.10      615.92     31.56 o 
  -7  10  12      826.27      832.68     46.56 o 
  -6  10  12        5.05        0.62      4.50 o 
  -5  10  12      638.75      716.39     19.42 o 
  -4  10  12      285.75      234.53      7.60 o 
  -3  10  12      193.64      173.76      6.73 o 
  -2  10  12        3.03        1.15      3.34 o 
  -1  10  12      388.70      355.19     13.31 o 
   0  10  12      376.62      384.17     13.84 o 
   1  10  12       34.49       27.75      8.89 o 
   2  10  12      159.06      167.55     12.92 o 
 -12  11  12      226.30      210.64     18.46 o 
 -11  11  12      248.08      242.99     15.05 o 
 -10  11  12      369.18      416.67     18.80 o 
  -9  11  12      265.87      222.27      9.81 o 
  -8  11  12       60.56       42.33      5.31 o 
  -7  11  12      792.34      752.75     68.26 o 
  -6  11  12     1432.23     1482.23     52.35 o 
  -5  11  12      165.88      185.10     22.33 o 
  -4  11  12      215.62      246.50     28.17 o 
  -3  11  12       19.01       20.15      5.36 o 
  -2  11  12      385.25      359.22     13.79 o 
  -1  11  12      116.19      124.70      8.39 o 
   0  11  12       49.92       46.48     21.82 o 
   1  11  12      245.18      244.40     15.84 o 
   2  11  12        0.31       -2.55      8.79 o 
 -11  12  12       18.72       33.26     12.11 o 
 -10  12  12       29.57       25.86      7.60 o 
  -9  12  12       69.99       60.23      9.52 o 
  -8  12  12       83.52       69.80     11.01 o 
  -7  12  12        1.87        4.31      5.74 o 
  -6  12  12     1208.00     1363.78    105.03 o 
  -5  12  12     2181.45     2415.55     58.41 o 
  -4  12  12      149.49      155.08     12.83 o 
  -3  12  12      892.33      970.54     34.76 o 
  -2  12  12      392.02      424.52     29.76 o 
  -1  12  12       17.25       24.31     11.52 o 
   0  12  12       89.34       63.98     10.55 o 
   1  12  12       28.00       -6.25     12.50 o 
 -10  13  12      256.98      232.85     15.38 o 
  -9  13  12      158.49      156.18     13.17 o 
  -8  13  12       20.08       26.53      8.60 o 
  -7  13  12      610.67      624.71     25.19 o 
  -6  13  12      241.31      205.37     15.65 o 
  -5  13  12       32.16       16.72      8.94 o 
  -4  13  12      221.14      236.38     14.57 o 
  -3  13  12       72.11       83.85     11.13 o 
  -2  13  12      346.02      354.10     24.37 o 
  -1  13  12      356.08      415.50     41.46 o 
  -8  14  12      434.20      449.50     22.30 o 
  -7  14  12      412.27      388.50     19.90 o 
  -6  14  12       40.84       49.05      9.75 o 
  -5  14  12      345.17      356.90     17.77 o 
  -4  14  12       10.33       -3.01     11.27 o 
  -3  14  12       91.62       88.18     14.24 o 
  -2  14  12        5.38        6.68     16.34 o 
 -16   1  13        0.32       -9.67     11.38 o 
 -15   1  13       14.63       10.14      6.41 o 
 -14   1  13        4.29       16.57      5.60 o 
 -13   1  13       39.19       45.71     10.26 o 
 -12   1  13        0.98       -0.42      3.61 o 
 -11   1  13        6.38        7.95      7.72 o 
 -10   1  13      250.35      288.44      7.08 o 
  -9   1  13        2.94        1.63      2.88 o 
  -8   1  13      386.78      432.72     12.23 o 
  -7   1  13       96.01      101.55      6.78 o 
  -6   1  13        1.58        3.38      1.67 o 
  -5   1  13        4.61       15.65      2.70 o 
  -4   1  13      399.92      402.55     10.55 o 
  -3   1  13       27.18       27.67      2.86 o 
  -2   1  13       94.82      108.98      6.15 o 
  -1   1  13      363.22      369.99      8.13 o 
   0   1  13       63.85       59.43      3.46 o 
   1   1  13      237.13      227.62      5.84 o 
   2   1  13        7.75        6.77      3.36 o 
   3   1  13        3.05       -5.75     11.56 o 
   4   1  13        4.69        1.26     13.72 o 
   5   1  13        2.58       -1.92     11.49 o 
 -16   2  13        1.24       -6.00     11.59 o 
 -15   2  13        1.46       14.92     12.19 o 
 -14   2  13       20.91       17.34      6.23 o 
 -13   2  13       88.10       52.32      6.83 o 
 -12   2  13       65.79       79.52      9.23 o 
 -11   2  13      320.73      345.00      7.76 o 
 -10   2  13      693.22      722.10     14.08 o 
  -9   2  13      175.11      158.77      5.18 o 
  -8   2  13      238.92      203.93      4.99 o 
  -7   2  13      873.48      782.87     11.94 o 
  -6   2  13       96.06      107.20      3.17 o 
  -5   2  13      706.26      705.69     12.50 o 
  -4   2  13      136.26      109.11      4.37 o 
  -3   2  13       12.28       15.28      2.31 o 
  -2   2  13      478.82      498.71      9.17 o 
  -1   2  13     1477.87     1439.66     23.57 o 
   0   2  13      597.35      627.30     13.92 o 
   1   2  13      210.41      256.25      9.81 o 
   2   2  13        0.03       -0.26      3.34 o 
   3   2  13       28.63       40.07      9.78 o 
   4   2  13        5.96        6.87      9.66 o 
 -16   3  13        0.59      -14.26     14.26 o 
 -15   3  13       47.82       28.09     22.86 o 
 -14   3  13       27.09        8.89     10.89 o 
 -13   3  13       37.32       43.83     14.73 o 
 -12   3  13       11.73        8.58      4.23 o 
 -11   3  13       11.31        5.35      3.68 o 
 -10   3  13        6.76        4.85      3.24 o 
  -9   3  13       15.07       11.01      3.36 o 
  -8   3  13      133.83      165.54     16.61 o 
  -7   3  13       37.93       41.70      3.06 o 
  -6   3  13      268.35      287.69      5.57 o 
  -5   3  13      126.05      170.92      5.59 o 
  -4   3  13       32.66       13.96      2.88 o 
  -3   3  13        0.01        4.27      4.33 o 
  -2   3  13      248.64      277.68      6.96 o 
  -1   3  13        0.51        0.27      4.11 o 
   0   3  13      282.32      295.16     10.17 o 
   1   3  13      280.12      345.80     10.37 o 
   2   3  13       24.52       24.57      5.56 o 
   3   3  13       27.24       26.25     15.14 o 
   4   3  13       86.52       72.49     11.41 o 
 -15   4  13        8.53       26.03     12.46 o 
 -14   4  13        1.83       -5.48     16.78 o 
 -13   4  13       43.05       53.93      7.74 o 
 -12   4  13       29.20       32.74      6.25 o 
 -11   4  13       74.38       68.82      6.03 o 
 -10   4  13      219.15      188.99     12.67 o 
  -9   4  13      113.66       95.75      4.71 o 
  -8   4  13     1214.70     1201.47     21.06 o 
  -7   4  13        2.57       -2.56      4.30 o 
  -6   4  13      162.99      179.74      8.05 o 
  -5   4  13       55.14       44.85      3.76 o 
  -4   4  13      299.27      369.35     31.39 o 
  -3   4  13       15.34        7.68      3.47 o 
  -2   4  13      128.70      127.38      5.22 o 
  -1   4  13       31.00       27.26      9.93 o 
   0   4  13       51.61       60.38      7.19 o 
   1   4  13        3.85        8.61      4.27 o 
   2   4  13        2.60       -1.78      9.83 o 
   3   4  13       57.31       46.60      8.86 o 
 -15   5  13       50.80       68.69     17.69 o 
 -14   5  13       14.48        1.92     11.01 o 
 -13   5  13      228.80      157.81     14.32 o 
 -12   5  13       14.66        0.96      6.30 o 
 -11   5  13       89.03       72.85      5.21 o 
 -10   5  13       16.92        3.98      4.78 o 
  -9   5  13       43.96       36.21      5.10 o 
  -8   5  13      372.40      398.76     12.55 o 
  -7   5  13      135.25      141.56      4.83 o 
  -6   5  13        5.70        2.41      3.92 o 
  -5   5  13       11.44        9.36      1.66 o 
  -4   5  13      258.22      219.12      7.16 o 
  -3   5  13        1.21        2.39      3.55 o 
  -2   5  13      121.55      145.87      7.28 o 
  -1   5  13        4.13        4.26      4.87 o 
   0   5  13       18.15       25.57      4.61 o 
   1   5  13       18.08       12.86      4.87 o 
   2   5  13        0.06        2.78      6.57 o 
   3   5  13      459.72      352.61     23.58 o 
   4   5  13       27.72       25.86     22.98 o 
 -15   6  13       54.36       54.22     17.83 o 
 -14   6  13       56.42       79.22     12.88 o 
 -13   6  13        0.09        8.12      9.13 o 
 -12   6  13       43.34       64.75      6.35 o 
 -11   6  13        9.91       22.64      4.37 o 
 -10   6  13      133.55      172.61     12.71 o 
  -9   6  13      437.74      407.85     22.14 o 
  -8   6  13      414.48      351.18      8.45 o 
  -7   6  13      158.53      167.75      5.37 o 
  -6   6  13       49.42       45.42      3.14 o 
  -5   6  13      358.96      301.31     12.74 o 
  -4   6  13      535.77      503.40     13.00 o 
  -3   6  13      221.19      170.20      9.57 o 
  -2   6  13       21.80       30.03      4.65 o 
  -1   6  13      136.30      112.57      7.54 o 
   0   6  13       76.58       79.76      6.20 o 
   1   6  13      135.90      133.86     10.19 o 
   2   6  13        5.49       -0.78      9.55 o 
   3   6  13        1.97       -8.51      8.53 o 
   4   6  13        2.51      -23.51     23.51 o 
 -14   7  13       20.57       21.20     12.50 o 
 -13   7  13      116.90       53.93     13.51 o 
 -12   7  13       51.13       53.93     12.88 o 
 -11   7  13      116.04      156.71      9.33 o 
 -10   7  13      372.60      390.71     29.64 o 
  -9   7  13      186.53      177.74      6.59 o 
  -8   7  13       17.85       20.60      4.07 o 
  -7   7  13       57.98       52.22     11.75 o 
  -6   7  13      166.14      177.72      5.74 o 
  -5   7  13       78.60       94.33      4.71 o 
  -4   7  13       37.88       36.70      2.40 o 
  -3   7  13       72.99       93.17      6.10 o 
  -2   7  13        7.82        0.87      3.69 o 
  -1   7  13        6.23        3.18      5.03 o 
   0   7  13        0.03       -4.10      5.59 o 
   1   7  13        2.06       -0.49      5.12 o 
   2   7  13        5.36       11.99     13.48 o 
   3   7  13       24.27       19.16     11.65 o 
 -14   8  13        6.08       25.86     13.84 o 
 -13   8  13       20.18        4.81     10.58 o 
 -12   8  13      133.65      131.47      9.57 o 
 -11   8  13       18.99       23.46      7.64 o 
 -10   8  13       86.27       45.20     12.52 o 
  -9   8  13      153.42      134.66      6.49 o 
  -8   8  13       16.21       33.37      6.20 o 
  -7   8  13        2.63        1.08      4.33 o 
  -6   8  13       49.64       52.10      5.02 o 
  -5   8  13        0.71        6.30      3.01 o 
  -4   8  13       35.53       37.57      3.43 o 
  -3   8  13       47.07       43.87      2.87 o 
  -2   8  13        5.58        5.32      1.87 o 
  -1   8  13      223.16      222.07      7.81 o 
   0   8  13      836.51      751.86     52.16 o 
   1   8  13       11.92       14.58      8.84 o 
   2   8  13       10.87       24.18     18.22 o 
   3   8  13       23.72       16.96     15.12 o 
 -13   9  13        4.49        0.00      4.81 o 
 -12   9  13       18.54       15.91      6.83 o 
 -11   9  13      195.97      194.44     12.21 o 
 -10   9  13      132.60      109.47      7.78 o 
  -9   9  13        4.25        4.04      6.47 o 
  -8   9  13       59.39       56.77      5.48 o 
  -7   9  13       12.22        5.39      6.97 o 
  -6   9  13      139.08      139.09      6.21 o 
  -5   9  13       12.82       14.97      5.74 o 
  -4   9  13        6.22        3.48      3.24 o 
  -3   9  13       30.56       26.28      3.03 o 
  -2   9  13        7.14        5.54      3.14 o 
  -1   9  13       13.05       10.36      3.16 o 
   0   9  13      260.60      266.69     23.29 o 
   1   9  13      146.96      152.25     28.53 o 
   2   9  13        3.94        6.84     23.31 o 
 -13  10  13       24.96       35.04     14.04 o 
 -12  10  13       29.60       27.02     10.48 o 
 -11  10  13        2.24       -0.48      6.78 o 
 -10  10  13      238.57      192.62     10.34 o 
  -9  10  13        2.25        0.30      4.95 o 
  -8  10  13       81.40       77.29      8.03 o 
  -7  10  13        1.92        7.90      4.90 o 
  -6  10  13       75.76       80.35      6.01 o 
  -5  10  13        1.16       -2.13      3.82 o 
  -4  10  13       31.06       34.99      9.66 o 
  -3  10  13      370.08      360.58     34.68 o 
  -2  10  13      186.67      157.55     14.20 o 
  -1  10  13      142.86      125.48      9.71 o 
   0  10  13       88.30       86.97     10.14 o 
   1  10  13       51.03       50.76     26.63 o 
 -12  11  13        1.73       -2.40     13.99 o 
 -11  11  13       38.89       16.82      9.52 o 
 -10  11  13        2.01       -6.25      7.21 o 
  -9  11  13       37.54        7.64      7.16 o 
  -8  11  13        1.77        5.35      5.50 o 
  -7  11  13       98.49       59.04      8.92 o 
  -6  11  13        6.10       15.91      6.83 o 
  -5  11  13        4.04        1.61      5.88 o 
  -4  11  13       11.41        5.11     12.74 o 
  -3  11  13       10.26        8.79     13.94 o 
  -2  11  13       14.11       11.12      9.69 o 
  -1  11  13       10.55       19.05      8.82 o 
   0  11  13       61.84       54.27      9.89 o 
   1  11  13        1.82        3.08      9.61 o 
 -11  12  13       17.60       20.19      8.65 o 
 -10  12  13        8.34       12.93      8.65 o 
  -9  12  13        5.25        6.68      9.66 o 
  -8  12  13       20.54       11.54      8.65 o 
  -7  12  13       13.92       14.37      7.16 o 
  -6  12  13       30.26       36.63      8.22 o 
  -5  12  13        0.00       -7.67      8.89 o 
  -4  12  13        1.45        0.83      7.50 o 
  -3  12  13       44.40       54.92     12.69 o 
  -2  12  13        1.38       -0.92     21.42 o 
  -1  12  13        5.03        1.82     13.04 o 
  -9  13  13       44.04       27.93      9.71 o 
  -8  13  13        0.21        1.44      8.22 o 
  -7  13  13        2.45       -2.84      8.60 o 
  -6  13  13       28.61       18.27      9.18 o 
  -5  13  13       21.16       16.33      6.77 o 
  -4  13  13        0.10        5.92     16.82 o 
  -3  13  13        0.48      -11.77     11.97 o 
  -2  13  13       75.17       66.28     15.26 o 
  -6  14  13       29.24       51.47     10.07 o 
  -5  14  13       13.49       10.61     16.06 o 
 -16   0  14       69.51       57.54     25.96 o 
 -15   0  14       15.37       12.45      8.22 o 
 -14   0  14       78.48      115.42     12.74 o 
 -13   0  14      198.89      206.84     13.89 o 
 -12   0  14     1394.98     1412.19     34.61 o 
 -11   0  14     2836.48     2738.92     57.40 o 
 -10   0  14     3272.08     3561.63     68.02 o 
  -9   0  14     1994.85     2127.95     42.49 o 
  -8   0  14     3146.62     3222.07     54.75 o 
  -7   0  14      574.17      601.93     13.99 o 
  -6   0  14     1904.39     1748.11     31.15 o 
  -5   0  14     1253.65     1233.66     30.81 o 
  -4   0  14      119.48      101.28      8.84 o 
  -3   0  14      537.21      572.17     23.07 o 
  -2   0  14      516.86      491.32     21.39 o 
  -1   0  14     1037.39     1007.88     37.59 o 
   0   0  14       13.67        5.82     11.10 o 
   1   0  14      353.48      379.03     16.20 o 
   2   0  14       83.15      129.50     16.97 o 
   3   0  14       10.85       17.35     18.27 o 
   4   0  14        5.77        5.29     11.49 o 
 -16   1  14        2.13        5.12     11.74 o 
 -15   1  14      251.40      282.51     13.56 o 
 -14   1  14      342.76      349.65     13.04 o 
 -13   1  14      419.14      379.06     21.51 o 
 -12   1  14      988.75     1024.38     19.54 o 
 -11   1  14       26.46       34.61      3.92 o 
 -10   1  14     2020.60     2109.28     32.65 o 
  -9   1  14     2701.13     2725.05     36.17 o 
  -8   1  14      610.26      550.10      9.13 o 
  -7   1  14       84.64       81.50      5.02 o 
  -6   1  14     1237.83     1223.55     15.58 o 
  -5   1  14      628.00      623.64     12.10 o 
  -4   1  14     1259.52     1314.78     20.78 o 
  -3   1  14      131.45      124.91      9.40 o 
  -2   1  14      676.80      727.05     20.65 o 
  -1   1  14        5.98       12.25      3.34 o 
   0   1  14      833.18      832.37     20.49 o 
   1   1  14      969.60      922.18     28.24 o 
   2   1  14       91.72      108.35     23.10 o 
   3   1  14       61.23       52.60      9.87 o 
   4   1  14      115.01      118.88     36.46 o 
 -16   2  14      224.06      203.77     26.61 o 
 -15   2  14      202.93      177.19     12.42 o 
 -14   2  14      126.29      117.38     25.16 o 
 -13   2  14      763.18      755.60     37.78 o 
 -12   2  14       23.22       19.69      4.68 o 
 -11   2  14      130.19      130.37      6.19 o 
 -10   2  14     1426.43     1431.53     23.85 o 
  -9   2  14      604.83      613.15     10.47 o 
  -8   2  14       17.37       25.86      3.26 o 
  -7   2  14      173.85      174.76      4.69 o 
  -6   2  14     1279.50     1261.78     17.62 o 
  -5   2  14      943.57     1044.34     18.34 o 
  -4   2  14      408.24      401.58      8.70 o 
  -3   2  14     2728.82     3070.81     42.03 o 
  -2   2  14       25.30       31.48      3.56 o 
  -1   2  14     1195.69     1249.10     28.58 o 
   0   2  14      283.56      327.99     15.69 o 
   1   2  14      405.71      377.32     19.37 o 
   2   2  14      353.01      370.21     15.93 o 
   3   2  14        8.48      -11.45     24.20 o 
   4   2  14       44.64       25.00     15.33 o 
 -16   3  14       54.54       13.34     12.03 o 
 -15   3  14        2.49       -3.80     10.35 o 
 -14   3  14      417.87      414.64     23.26 o 
 -13   3  14        7.04       10.63      6.28 o 
 -12   3  14     1509.40     1545.69     30.58 o 
 -11   3  14      645.83      653.44     14.51 o 
 -10   3  14      155.18      109.66      4.93 o 
  -9   3  14      539.58      580.15     12.46 o 
  -8   3  14      949.58      962.21     18.35 o 
  -7   3  14       43.95       77.02      7.35 o 
  -6   3  14        2.64        5.07      5.74 o 
  -5   3  14     1936.55     2071.15     32.47 o 
  -4   3  14      782.16      814.12     15.26 o 
  -3   3  14      117.53      127.51      5.12 o 
  -2   3  14     1218.34     1232.14     22.15 o 
  -1   3  14      449.76      450.88     11.20 o 
   0   3  14      396.57      402.25     11.92 o 
   1   3  14     1195.72     1289.92     36.01 o 
   2   3  14        0.24       -1.04      9.61 o 
   3   3  14        7.05       -4.70     10.35 o 
 -15   4  14        8.29       14.56     10.79 o 
 -14   4  14      229.05      245.53     17.45 o 
 -13   4  14      668.59      630.19     23.12 o 
 -12   4  14       55.03       50.47      6.25 o 
 -11   4  14      404.41      448.90     12.67 o 
 -10   4  14      979.91     1035.33     33.48 o 
  -9   4  14      416.21      473.51     19.83 o 
  -8   4  14       97.98       77.46      4.01 o 
  -7   4  14       22.73       18.27      4.35 o 
  -6   4  14      154.07      117.29      3.32 o 
  -5   4  14      518.42      602.91     23.39 o 
  -4   4  14      498.32      549.17     11.11 o 
  -3   4  14     2107.41     2121.03     33.92 o 
  -2   4  14        4.44        6.67      3.33 o 
  -1   4  14     1550.06     1639.85     30.13 o 
   0   4  14     1014.41     1027.83     39.35 o 
   1   4  14      390.81      383.05     23.84 o 
   2   4  14      387.74      414.83     20.79 o 
   3   4  14       99.70       94.75     19.61 o 
 -15   5  14      112.25      138.25     16.15 o 
 -14   5  14      396.52      381.63     23.99 o 
 -13   5  14       16.20       16.82      6.63 o 
 -12   5  14     1007.89     1075.80     28.75 o 
 -11   5  14      498.46      501.91     12.52 o 
 -10   5  14     1177.03     1280.86     65.42 o 
  -9   5  14      623.81      659.80     13.57 o 
  -8   5  14      567.22      559.91     11.45 o 
  -7   5  14      681.47      753.51     13.12 o 
  -6   5  14       12.43        9.18      3.12 o 
  -5   5  14      878.68      907.19     27.28 o 
  -4   5  14      480.94      545.46     12.72 o 
  -3   5  14       47.05       43.74      4.31 o 
  -2   5  14      430.04      390.64     11.60 o 
  -1   5  14        7.43        1.99      6.97 o 
   0   5  14      444.33      444.07     17.54 o 
   1   5  14      270.16      264.67     18.55 o 
   2   5  14      123.58      106.62     14.04 o 
 -15   6  14       49.13       54.90     14.28 o 
 -14   6  14      169.58      158.39     15.43 o 
 -13   6  14      375.96      384.17     22.35 o 
 -12   6  14      181.12      193.24      8.56 o 
 -11   6  14      955.60      927.41     22.69 o 
 -10   6  14      372.69      357.42     10.63 o 
  -9   6  14      422.17      382.03     10.16 o 
  -8   6  14      987.85     1070.45     19.88 o 
  -7   6  14       62.20       34.45      3.15 o 
  -6   6  14      176.38      180.87     11.15 o 
  -5   6  14      638.76      604.02     14.98 o 
  -4   6  14      676.08      722.48     17.30 o 
  -3   6  14     1049.57     1028.57     23.63 o 
  -2   6  14        5.73        4.46      5.55 o 
  -1   6  14      532.92      474.22     35.07 o 
   0   6  14      406.83      392.58     16.92 o 
   1   6  14      381.39      364.48     27.52 o 
   2   6  14       28.24       27.50      9.29 o 
   3   6  14        0.92      -16.34     16.34 o 
 -14   7  14      140.16      124.07     15.14 o 
 -13   7  14      154.09      167.91     15.91 o 
 -12   7  14      522.29      503.05     19.66 o 
 -11   7  14       27.18       22.02      6.78 o 
 -10   7  14     1894.05     1994.14    134.26 o 
  -9   7  14     1006.40      987.74     22.07 o 
  -8   7  14      157.29      155.44      5.67 o 
  -7   7  14      766.11      701.16     14.88 o 
  -6   7  14      151.25      170.19      5.39 o 
  -5   7  14      196.72      192.48      9.25 o 
  -4   7  14     1190.22     1328.88     27.12 o 
  -3   7  14      101.79       96.40      7.39 o 
  -2   7  14     1040.80     1040.11     23.94 o 
  -1   7  14       41.14       41.62      6.56 o 
   0   7  14      377.62      434.31     33.89 o 
   1   7  14       24.70       15.56      8.60 o 
   2   7  14        2.43        2.69     14.85 o 
 -14   8  14       20.94       16.30     11.49 o 
 -13   8  14      208.19      223.57     25.57 o 
 -12   8  14       42.23       46.20      8.03 o 
 -11   8  14      347.42      381.63     13.70 o 
 -10   8  14       21.00       31.73      6.68 o 
  -9   8  14      335.91      289.84     16.85 o 
  -8   8  14      466.84      439.29     11.22 o 
  -7   8  14      142.38      135.16      5.49 o 
  -6   8  14     1971.40     2120.49     39.78 o 
  -5   8  14     1832.73     1939.03     33.87 o 
  -4   8  14      135.78      132.18      5.65 o 
  -3   8  14      541.35      530.82     14.79 o 
  -2   8  14        0.03        7.21      5.56 o 
  -1   8  14      184.01      201.33     10.76 o 
   0   8  14       56.79       63.46      9.39 o 
   1   8  14      342.11      344.44     25.62 o 
   2   8  14       48.11       43.18     13.26 o 
 -13   9  14       15.37       36.63     11.92 o 
 -12   9  14      283.55      257.56     14.08 o 
 -11   9  14       38.39       17.35      7.69 o 
 -10   9  14      170.79      146.02     24.32 o 
  -9   9  14       71.53       74.64      6.23 o 
  -8   9  14       29.69       28.18      4.51 o 
  -7   9  14      300.34      278.64      9.67 o 
  -6   9  14        4.40        0.48      5.82 o 
  -5   9  14       39.30       23.57      3.53 o 
  -4   9  14      611.05      679.19     30.96 o 
  -3   9  14       46.52       43.13      7.06 o 
  -2   9  14      746.43      795.26     21.09 o 
  -1   9  14      221.31      223.60     13.40 o 
   0   9  14      488.21      533.46     33.79 o 
   1   9  14      137.53      154.72     13.19 o 
 -13  10  14      123.03      121.62     25.62 o 
 -12  10  14       33.00       17.35      8.60 o 
 -11  10  14      701.35      822.43     31.44 o 
 -10  10  14       42.32       58.21      9.71 o 
  -9  10  14      219.04      246.45     11.68 o 
  -8  10  14      630.33      672.74     22.74 o 
  -7  10  14       24.78       25.00      6.78 o 
  -6  10  14       99.63      117.29      8.56 o 
  -5  10  14      189.16      160.60     10.00 o 
  -4  10  14        8.68       16.47     21.66 o 
  -3  10  14      318.27      297.04     19.49 o 
  -2  10  14        6.06        3.04      7.69 o 
  -1  10  14      430.45      449.02     22.18 o 
   0  10  14       61.90       73.36     10.13 o 
 -12  11  14      282.17      269.67     22.30 o 
 -11  11  14       28.00       18.27      8.27 o 
 -10  11  14      245.63      263.95     14.23 o 
  -9  11  14      152.74      145.41     11.10 o 
  -8  11  14      142.19      133.01     10.09 o 
  -7  11  14      640.55      626.93     23.07 o 
  -6  11  14       25.86       21.58      6.30 o 
  -5  11  14       30.64       28.88      5.82 o 
  -4  11  14      172.60      177.30     16.46 o 
  -3  11  14       44.60       53.59     13.67 o 
  -2  11  14      184.11      211.22     19.37 o 
  -1  11  14      186.89      177.80     29.20 o 
 -10  12  14        4.02        4.81      8.65 o 
  -9  12  14       72.54       62.97     10.43 o 
  -8  12  14      124.79      157.81     12.69 o 
  -7  12  14        5.32       -2.84      7.64 o 
  -6  12  14      101.36      100.85     10.58 o 
  -5  12  14       13.97       30.62     23.89 o 
  -4  12  14      509.30      567.09     40.14 o 
  -3  12  14     1074.50     1096.20     50.74 o 
  -2  12  14       70.93       53.14     13.09 o 
  -8  13  14      204.19      177.09     12.83 o 
  -7  13  14      596.28      608.37     34.61 o 
  -6  13  14        2.31       22.64     16.30 o 
  -5  13  14      274.12      265.12     21.32 o 
  -4  13  14      364.58      386.98     25.31 o 
 -16   1  15        9.97       11.50      9.71 o 
 -15   1  15       40.42       51.42      7.77 o 
 -14   1  15        3.17       -1.95      5.88 o 
 -13   1  15       48.21       26.38      5.94 o 
 -12   1  15       90.55       93.62     10.82 o 
 -11   1  15       15.27        9.74      3.89 o 
 -10   1  15       10.67       12.66      3.23 o 
  -9   1  15      673.84      666.84     11.69 o 
  -8   1  15      164.26      140.17      4.21 o 
  -7   1  15      246.87      272.59      5.21 o 
  -6   1  15       57.86       62.99      6.10 o 
  -5   1  15      357.47      380.64      7.91 o 
  -4   1  15      131.14      139.84     13.60 o 
  -3   1  15      125.65      134.42      7.16 o 
  -2   1  15      369.14      377.19     19.24 o 
  -1   1  15      464.39      495.69     27.74 o 
   0   1  15       94.27       84.49     10.62 o 
   1   1  15        1.37       -3.30      9.70 o 
   2   1  15        0.22       11.16     10.21 o 
   3   1  15        9.91       10.07     19.47 o 
 -16   2  15        6.96       -0.88      8.92 o 
 -15   2  15       84.18       57.21      7.57 o 
 -14   2  15       29.52       27.25      6.07 o 
 -13   2  15       28.20       19.99      5.17 o 
 -12   2  15       11.66        5.85      6.47 o 
 -11   2  15      130.93      129.47     10.53 o 
 -10   2  15       78.97       66.32      6.01 o 
  -9   2  15      305.66      339.21      7.69 o 
  -8   2  15      233.83      271.79     12.16 o 
  -7   2  15       12.79       12.78      2.14 o 
  -6   2  15     1333.41     1321.87     22.40 o 
  -5   2  15     1522.47     1588.26     25.14 o 
  -4   2  15      266.70      211.94      6.31 o 
  -3   2  15       23.64       38.50      2.70 o 
  -2   2  15       16.00       16.69      2.39 o 
  -1   2  15        2.96        3.98      6.23 o 
   0   2  15      169.36      198.53     17.71 o 
   1   2  15      255.52      251.74     17.88 o 
   2   2  15        4.15      -11.34     17.09 o 
   3   2  15       48.68       45.75     12.92 o 
 -16   3  15        2.70      -12.02     15.33 o 
 -15   3  15        3.72        2.55     10.21 o 
 -14   3  15        2.45        0.48      9.63 o 
 -13   3  15       25.94       17.25      6.47 o 
 -12   3  15        5.71        9.17      5.04 o 
 -11   3  15        0.00        4.52      5.26 o 
 -10   3  15      289.45      286.80      8.70 o 
  -9   3  15      315.19      297.36      7.73 o 
  -8   3  15       15.77        7.12      4.09 o 
  -7   3  15     1065.26     1118.10     17.73 o 
  -6   3  15       90.79       77.68      5.43 o 
  -5   3  15      242.18      235.22     22.71 o 
  -4   3  15      184.03      187.75      6.50 o 
  -3   3  15       55.52       41.58      8.63 o 
  -2   3  15        8.68        7.82      3.10 o 
  -1   3  15        6.43        5.92      3.58 o 
   0   3  15        2.07        2.69      5.47 o 
   1   3  15       70.62       69.45     11.88 o 
   2   3  15       42.25       30.78     10.41 o 
 -15   4  15        9.01        9.50     10.74 o 
 -14   4  15       43.01       31.84     10.12 o 
 -13   4  15       20.86       22.64      6.25 o 
 -12   4  15       97.28       90.95      7.11 o 
 -11   4  15        2.28       13.24      4.25 o 
 -10   4  15        1.02        1.44      3.68 o 
  -9   4  15       13.59        6.54      3.59 o 
  -8   4  15      278.86      271.77      7.32 o 
  -7   4  15       26.01       18.27      1.81 o 
  -6   4  15       49.76       51.50      4.60 o 
  -5   4  15       37.42       42.21     11.83 o 
  -4   4  15        1.42        2.09      3.38 o 
  -3   4  15        1.91       -0.85      3.92 o 
  -2   4  15        6.15        1.39      3.65 o 
  -1   4  15       64.41       56.71      5.23 o 
   0   4  15       68.82       55.15      9.83 o 
   1   4  15        9.78       11.88     10.57 o 
   2   4  15      122.08      125.57     15.89 o 
 -15   5  15       76.70      113.89     31.51 o 
 -14   5  15        0.67      -10.96     10.96 o 
 -13   5  15       87.52       69.80      9.13 o 
 -12   5  15      107.50       99.50      8.32 o 
 -11   5  15       30.86       20.31      9.85 o 
 -10   5  15       14.18       10.24     10.36 o 
  -9   5  15        6.18       12.93      4.36 o 
  -8   5  15      351.95      361.11     16.80 o 
  -7   5  15       74.12       65.25      3.61 o 
  -6   5  15      301.25      243.99     14.97 o 
  -5   5  15      180.22      166.64     18.77 o 
  -4   5  15      231.36      219.27     16.49 o 
  -3   5  15       41.77       36.72      4.53 o 
  -2   5  15       30.42       27.17      5.23 o 
  -1   5  15       21.67       10.31      4.72 o 
   0   5  15      109.68      132.00     10.09 o 
   1   5  15       77.54       62.97     24.03 o 
   2   5  15       65.43       58.55     24.52 o 
 -15   6  15        0.02        2.84     13.84 o 
 -14   6  15        5.11        2.84     10.53 o 
 -13   6  15       19.15       46.20     11.92 o 
 -12   6  15        0.73        2.84      5.24 o 
 -11   6  15      261.28      213.86      8.99 o 
 -10   6  15        3.55        2.41      4.73 o 
  -9   6  15       50.40       53.07      8.36 o 
  -8   6  15       35.51       32.32      3.79 o 
  -7   6  15      570.46      544.44     12.26 o 
  -6   6  15      144.04      158.97     22.76 o 
  -5   6  15      429.10      413.21     12.02 o 
  -4   6  15      112.24      125.97     19.30 o 
  -3   6  15      138.30      139.33     11.90 o 
  -2   6  15       56.61       70.00      6.84 o 
  -1   6  15      103.00       98.64      9.13 o 
   0   6  15      265.25      298.47     18.17 o 
 -14   7  15       36.81       39.03     10.96 o 
 -13   7  15        5.51       -8.65     10.05 o 
 -12   7  15       16.78        6.25      6.25 o 
 -11   7  15       53.74       35.04      5.72 o 
 -10   7  15       22.21       19.42     12.31 o 
  -9   7  15       74.26       59.50      7.19 o 
  -8   7  15        0.06       -3.85      3.85 o 
  -7   7  15      310.63      290.53     20.02 o 
  -6   7  15        0.19        1.90      4.09 o 
  -5   7  15       86.00      110.22      7.59 o 
  -4   7  15       13.18        6.54      5.50 o 
  -3   7  15       12.32        1.86      6.21 o 
  -2   7  15       27.77       17.28      8.48 o 
  -1   7  15       62.39       58.21      9.71 o 
   0   7  15      127.85      141.40     11.25 o 
   1   7  15        9.46       13.89     16.82 o 
 -14   8  15       23.61       46.20     14.90 o 
 -13   8  15        5.09      -11.92     11.92 o 
 -12   8  15        7.20       -4.33      6.78 o 
 -11   8  15        0.17        1.92      5.77 o 
 -10   8  15      258.04      241.65     10.91 o 
  -9   8  15       99.09       86.43      6.10 o 
  -8   8  15        0.22        0.80      3.00 o 
  -7   8  15       19.22       19.72     10.34 o 
  -6   8  15      546.28      515.11     33.05 o 
  -5   8  15       14.01       15.84      7.34 o 
  -4   8  15       68.89       75.08     13.03 o 
  -3   8  15       80.14       93.61      8.75 o 
  -2   8  15        1.57       -2.23      6.68 o 
  -1   8  15      222.91      194.32     12.93 o 
   0   8  15        1.83       -4.59     25.19 o 
   1   8  15        2.50       13.14     13.85 o 
 -13   9  15        9.57       12.02      8.65 o 
 -12   9  15        4.09       -3.80      7.21 o 
 -11   9  15        2.29       -4.81      6.25 o 
 -10   9  15       72.21       57.54      7.64 o 
  -9   9  15      134.72      129.98     10.00 o 
  -8   9  15       61.41       72.01      6.68 o 
  -7   9  15      407.54      378.81     42.09 o 
  -6   9  15      321.57      294.68     14.47 o 
  -5   9  15       17.85       12.63      7.05 o 
  -4   9  15       19.62       10.32     12.02 o 
  -3   9  15        7.89       28.40     21.37 o 
  -2   9  15       11.41       15.93     19.18 o 
  -1   9  15       14.24        2.48      8.86 o 
   0   9  15       40.45       34.42      9.66 o 
 -12  10  15        2.34       -0.96      8.22 o 
 -11  10  15        0.21        8.12      8.60 o 
 -10  10  15        7.97        6.68      6.68 o 
  -9  10  15       44.36       32.25      7.74 o 
  -8  10  15       11.44       -5.24      5.24 o 
  -7  10  15       50.41       31.25      6.63 o 
  -6  10  15      227.74      271.83     19.52 o 
  -5  10  15       74.77       74.99     12.93 o 
  -4  10  15      168.53      150.22     18.80 o 
  -3  10  15       41.54       30.55      9.58 o 
  -2  10  15       29.79       38.66      8.96 o 
  -1  10  15        3.38        6.35      9.36 o 
 -11  11  15        9.34       16.82      9.18 o 
 -10  11  15        0.43       -7.64     12.50 o 
  -9  11  15       28.98       44.70      8.80 o 
  -8  11  15        0.02       -4.33      7.21 o 
  -7  11  15        9.68       15.38     10.48 o 
  -6  11  15       18.13       30.28     12.55 o 
  -5  11  15       19.86       10.09     13.51 o 
  -4  11  15       93.18       75.93     12.55 o 
  -3  11  15       10.03        9.30     11.49 o 
  -2  11  15       11.95       20.01      9.94 o 
  -9  12  15       12.04       17.35     11.49 o 
  -8  12  15       28.94        8.65     13.03 o 
  -7  12  15       10.17       10.53     12.93 o 
  -6  12  15        0.58        7.16     11.49 o 
  -5  12  15       20.73       -0.48     15.09 o 
  -4  12  15        0.62       10.63     10.97 o 
 -16   0  16       26.59       18.65      9.66 o 
 -15   0  16       23.45       17.74      9.04 o 
 -14   0  16      128.25      132.48     13.12 o 
 -13   0  16       10.09       -2.40      5.82 o 
 -12   0  16      923.21      950.24     29.76 o 
 -11   0  16      736.77      754.70     22.88 o 
 -10   0  16      123.71      125.99      8.36 o 
  -9   0  16     3355.19     3624.70     71.29 o 
  -8   0  16      283.48      223.57      7.88 o 
  -7   0  16        3.28       10.53      2.40 o 
  -6   0  16      734.20      775.32     24.42 o 
  -5   0  16       41.65       69.03     11.68 o 
  -4   0  16       13.32        1.92     11.01 o 
  -3   0  16        5.18       30.76     13.36 o 
  -2   0  16      767.90      889.10     44.46 o 
  -1   0  16     2464.03     2652.39    119.69 o 
   0   0  16      352.25      384.17     30.96 o 
   1   0  16      608.26      693.36     46.20 o 
   2   0  16       20.94       -3.41     19.80 o 
 -16   1  16        0.91       -3.99      9.84 o 
 -15   1  16       71.78       35.39     14.42 o 
 -14   1  16        0.22        3.31      9.81 o 
 -13   1  16      226.33      223.47     12.79 o 
 -12   1  16      972.11     1030.40     21.10 o 
 -11   1  16       76.24       60.09      4.55 o 
 -10   1  16     2446.93     2470.01     39.10 o 
  -9   1  16      101.67       89.90      4.09 o 
  -8   1  16     1013.55     1009.95     15.68 o 
  -7   1  16     1097.65     1257.08     17.01 o 
  -6   1  16       24.51       16.43      4.86 o 
  -5   1  16      639.36      674.27     22.08 o 
  -4   1  16        3.34       -7.25      7.25 o 
  -3   1  16      122.28      123.53     23.84 o 
  -2   1  16      285.92      241.30     18.03 o 
  -1   1  16      121.69      106.31     16.54 o 
   0   1  16      823.36      885.62     40.13 o 
   1   1  16       39.71       58.40     14.21 o 
   2   1  16      233.06      185.57     17.44 o 
 -15   2  16        0.47       -2.96      6.03 o 
 -14   2  16      136.73      134.92     18.19 o 
 -13   2  16      144.80      129.82      8.09 o 
 -12   2  16       31.11       27.25      4.28 o 
 -11   2  16      585.70      578.45     31.51 o 
 -10   2  16      128.56      117.35      4.66 o 
  -9   2  16      929.50      981.30     15.86 o 
  -8   2  16       15.46       20.00      2.55 o 
  -7   2  16      105.53      100.97      4.97 o 
  -6   2  16     1143.58     1120.60     33.84 o 
  -5   2  16       43.52       61.94      3.67 o 
  -4   2  16      427.36      499.87     11.72 o 
  -3   2  16      434.50      494.40     13.39 o 
  -2   2  16      199.42      181.18     33.02 o 
  -1   2  16      631.46      630.31     28.78 o 
   0   2  16       17.95       21.74      9.68 o 
   1   2  16      694.30      641.43     36.20 o 
   2   2  16        5.90       11.28     10.86 o 
 -15   3  16      132.75      124.32     11.82 o 
 -14   3  16       57.06       69.29     14.66 o 
 -13   3  16      336.37      367.62     13.96 o 
 -12   3  16      481.12      422.97     10.90 o 
 -11   3  16       53.81       58.27      4.88 o 
 -10   3  16     1156.27     1109.95     21.53 o 
  -9   3  16       69.35       75.03     11.01 o 
  -8   3  16      257.30      240.39      9.37 o 
  -7   3  16       47.70       58.49      4.80 o 
  -6   3  16      144.69      138.02     21.78 o 
  -5   3  16     1001.07     1033.75     22.28 o 
  -4   3  16       19.34       25.43      2.86 o 
  -3   3  16      103.04      117.41      5.20 o 
  -2   3  16      769.82      760.28     22.08 o 
  -1   3  16       27.94       43.02     13.24 o 
   0   3  16      927.04     1010.88     40.38 o 
   1   3  16       68.84       63.80     12.62 o 
 -15   4  16       74.10       87.23     13.48 o 
 -14   4  16      142.31      106.57     14.42 o 
 -13   4  16       33.34       23.07      6.73 o 
 -12   4  16      183.79      159.34     17.09 o 
 -11   4  16     1075.58     1097.58     51.51 o 
 -10   4  16       56.66       51.99      4.31 o 
  -9   4  16     1014.61      996.09     20.24 o 
  -8   4  16      135.27      139.75     14.52 o 
  -7   4  16        7.43        5.66      7.21 o 
  -6   4  16     1474.17     1568.32     36.27 o 
  -5   4  16       76.56       88.30      5.93 o 
  -4   4  16      651.63      725.49     56.24 o 
  -3   4  16      536.03      525.02     14.20 o 
  -2   4  16      139.47      122.04     11.22 o 
  -1   4  16      247.71      261.83     17.98 o 
   0   4  16       75.07       80.56     12.31 o 
   1   4  16      389.93      424.13     26.31 o 
 -15   5  16      257.35      285.24     22.20 o 
 -14   5  16       12.05       27.93     11.10 o 
 -13   5  16      392.84      432.00     23.70 o 
 -12   5  16      573.96      592.27     16.01 o 
 -11   5  16       50.86       56.18      5.56 o 
 -10   5  16     1364.15     1306.32     26.11 o 
  -9   5  16      136.76      138.96      8.34 o 
  -8   5  16      518.22      505.44     14.64 o 
  -7   5  16      155.16      150.22      7.65 o 
  -6   5  16       28.24       23.29      6.15 o 
  -5   5  16      265.76      313.82     10.78 o 
  -4   5  16       28.85       15.96      5.05 o 
  -3   5  16      116.01      133.58      9.71 o 
  -2   5  16      176.44      211.94     10.86 o 
  -1   5  16        0.16        1.44     10.14 o 
   0   5  16      832.00      893.04     62.88 o 
   1   5  16        0.40       -7.16     15.38 o 
 -14   6  16      233.26      249.19     19.37 o 
 -13   6  16      118.71      148.58     14.42 o 
 -12   6  16      134.65      139.64      8.27 o 
 -11   6  16      797.84      753.49     19.28 o 
 -10   6  16        4.08        1.71      3.94 o 
  -9   6  16      976.71      916.40     24.32 o 
  -8   6  16      504.49      536.98     13.73 o 
  -7   6  16       93.29      107.96      7.24 o 
  -6   6  16      723.83      745.08     20.30 o 
  -5   6  16        9.25        8.55      5.89 o 
  -4   6  16      123.10      161.23      8.51 o 
  -3   6  16       30.18       23.92      9.40 o 
  -2   6  16      312.02      313.03     14.76 o 
  -1   6  16      815.64      836.32     34.23 o 
   0   6  16       35.46       21.58     17.31 o 
 -14   7  16       23.96        5.82     10.58 o 
 -13   7  16      104.70       78.45     10.09 o 
 -12   7  16      297.92      285.01     15.53 o 
 -11   7  16       31.81       22.64      7.31 o 
 -10   7  16      660.75      720.18     24.71 o 
  -9   7  16        1.22       -0.74      4.59 o 
  -8   7  16     1313.88     1305.07     33.02 o 
  -7   7  16      118.31       88.25      4.93 o 
  -6   7  16        4.12       -0.29      5.41 o 
  -5   7  16      458.08      493.10     33.17 o 
  -4   7  16      100.42       75.72      7.22 o 
  -3   7  16      340.78      355.52     16.54 o 
  -2   7  16      501.83      563.81     25.00 o 
  -1   7  16        4.23       11.10      9.23 o 
   0   7  16      444.81      322.45     36.20 o 
 -13   8  16      187.83      236.21     14.81 o 
 -12   8  16       13.81       35.57      8.12 o 
 -11   8  16      363.55      396.34     17.45 o 
 -10   8  16        1.54        8.12      6.73 o 
  -9   8  16      232.19      240.97     12.26 o 
  -8   8  16        1.26       -3.63      3.63 o 
  -7   8  16      404.92      408.05     17.24 o 
  -6   8  16      209.03      194.03     48.48 o 
  -5   8  16       36.29       60.66      7.20 o 
  -4   8  16      607.23      595.18     89.36 o 
  -3   8  16      215.83      153.44     11.39 o 
  -2   8  16        1.35        3.80      7.60 o 
  -1   8  16      921.04     1037.35     46.63 o 
 -13   9  16       34.99       68.31     11.97 o 
 -12   9  16      188.70      116.81     11.83 o 
 -11   9  16       18.62       11.10      7.74 o 
 -10   9  16      337.40      320.87     15.72 o 
  -9   9  16       63.87       58.55      7.07 o 
  -8   9  16      412.60      448.59     19.52 o 
  -7   9  16      144.06      127.00     13.84 o 
  -6   9  16       64.25       50.47     10.58 o 
  -5   9  16      206.92      169.59     16.58 o 
  -4   9  16      130.68      148.58     11.78 o 
  -3   9  16       84.15       93.06     10.14 o 
  -2   9  16      182.87      171.32     16.06 o 
  -1   9  16       69.46       89.31     14.51 o 
 -12  10  16      136.64      105.75     13.51 o 
 -11  10  16      377.64      407.73     19.47 o 
 -10  10  16        0.06       -7.74      7.74 o 
  -9  10  16      359.69      418.45     25.09 o 
  -8  10  16      205.65      233.52     17.40 o 
  -7  10  16       30.61       10.53     13.36 o 
  -6  10  16       83.69       85.18     12.16 o 
  -5  10  16       35.09       19.61     11.06 o 
  -4  10  16      488.95      490.36     23.31 o 
  -3  10  16      174.37      162.81     15.67 o 
  -2  10  16        1.36       16.68      9.60 o 
 -10  11  16      384.58      360.52     25.81 o 
  -9  11  16      128.91       83.21     14.42 o 
  -8  11  16      158.10      131.47     16.10 o 
  -7  11  16      110.67      102.58     14.66 o 
  -6  11  16       91.27       97.77     14.76 o 
  -5  11  16      305.24      310.72     23.17 o 
  -4  11  16       75.91       86.43     13.46 o 
 -15   1  17       38.66       33.14      7.09 o 
 -14   1  17        0.72        2.99      7.91 o 
 -13   1  17       15.83       19.93      5.03 o 
 -12   1  17        3.09        6.61      4.59 o 
 -11   1  17        8.84        6.32      3.54 o 
 -10   1  17       71.92       80.50      4.41 o 
  -9   1  17       48.62       41.50      3.34 o 
  -8   1  17       28.69       26.53      4.81 o 
  -7   1  17       95.08       86.61     11.10 o 
  -6   1  17      385.26      401.35     16.73 o 
  -5   1  17      344.52      364.42     15.00 o 
  -4   1  17        3.15        2.74     10.77 o 
  -3   1  17       90.75       66.53     10.94 o 
  -2   1  17      220.77      224.05     20.55 o 
  -1   1  17      131.34       99.16     13.08 o 
   0   1  17      124.83       90.16     16.75 o 
   1   1  17        7.52       -2.15     11.74 o 
 -15   2  17       39.01        5.03      7.88 o 
 -14   2  17       19.09       15.03      6.49 o 
 -13   2  17        6.00        6.48      5.46 o 
 -12   2  17        2.60       -1.20      4.08 o 
 -11   2  17       24.33       28.55      4.86 o 
 -10   2  17      161.06      150.72      5.94 o 
  -9   2  17       64.85       59.50      3.95 o 
  -8   2  17       62.17       62.97      3.46 o 
  -7   2  17      309.21      327.35      9.49 o 
  -6   2  17       54.50       49.62      3.38 o 
  -5   2  17      431.79      364.71     11.45 o 
  -4   2  17      254.99      242.56     13.75 o 
  -3   2  17      435.91      430.10     22.01 o 
  -2   2  17        6.49       -2.67     10.07 o 
  -1   2  17        5.94        5.92      9.75 o 
   0   2  17       54.60       53.00     12.37 o 
 -15   3  17       52.44       41.39      8.98 o 
 -14   3  17        0.27       -5.01      7.02 o 
 -13   3  17       15.25       16.77      6.56 o 
 -12   3  17       36.63       31.49      5.72 o 
 -11   3  17       10.24        8.03      4.09 o 
 -10   3  17        2.71        0.64      3.47 o 
  -9   3  17       11.84        8.31      3.01 o 
  -8   3  17       53.92       44.85      2.26 o 
  -7   3  17      145.63      155.80      7.08 o 
  -6   3  17        1.11        2.56      4.06 o 
  -5   3  17       13.78        7.23      3.24 o 
  -4   3  17       19.49       16.37      4.18 o 
  -3   3  17        0.58       10.99      8.41 o 
  -2   3  17        0.06        3.62     15.79 o 
  -1   3  17       10.27        9.85      9.77 o 
   0   3  17       71.08       80.06     13.07 o 
 -15   4  17        2.37        6.51     11.78 o 
 -14   4  17        0.55       -5.50      9.64 o 
 -13   4  17       65.73      107.53     11.83 o 
 -12   4  17      140.54      127.64     14.13 o 
 -11   4  17       39.60       21.72      4.50 o 
 -10   4  17       73.47       56.85     13.75 o 
  -9   4  17        7.64        5.25      4.30 o 
  -8   4  17       30.19       19.43      5.06 o 
  -7   4  17       40.99       36.46      5.94 o 
  -6   4  17       11.24       11.32      4.55 o 
  -5   4  17        0.54       -1.42      5.48 o 
  -4   4  17       45.74       34.03      5.38 o 
  -3   4  17       37.42       28.01      9.34 o 
  -2   4  17        0.41        0.16      8.41 o 
  -1   4  17       10.66       27.19     14.19 o 
   0   4  17       42.75       60.47     18.27 o 
 -15   5  17       69.71       82.78     18.75 o 
 -14   5  17      166.70      201.22     15.53 o 
 -13   5  17       45.11       39.85      9.13 o 
 -12   5  17       34.20       16.30      7.60 o 
 -11   5  17       98.14       72.99      6.83 o 
 -10   5  17      144.34      130.03      7.71 o 
  -9   5  17        4.14        3.76      9.11 o 
  -8   5  17        0.97        5.79      6.25 o 
  -7   5  17       20.16       20.51      7.93 o 
  -6   5  17        2.86       10.53      4.72 o 
  -5   5  17      202.66      167.36     10.60 o 
  -4   5  17       24.67        7.64      7.16 o 
  -3   5  17        0.55        4.81      7.21 o 
  -2   5  17        7.87       10.53     11.97 o 
  -1   5  17        4.14        4.33     15.91 o 
   0   5  17      115.29       85.18     21.44 o 
 -14   6  17       26.09       15.38     10.14 o 
 -13   6  17       24.97       48.94     10.14 o 
 -12   6  17        3.32       12.02      7.74 o 
 -11   6  17       11.70       14.90      6.25 o 
 -10   6  17       19.84       14.31      5.74 o 
  -9   6  17        6.28        2.39      4.30 o 
  -8   6  17       93.68       55.58     12.23 o 
  -7   6  17       29.69       28.78      5.97 o 
  -6   6  17      102.95       83.38      6.62 o 
  -5   6  17      234.21      280.58     13.22 o 
  -4   6  17      117.09       86.43      8.56 o 
  -3   6  17        5.67        5.82      5.82 o 
  -2   6  17        2.59       -0.96     11.58 o 
  -1   6  17        0.18       13.41     13.99 o 
 -13   7  17        0.70      -10.48     10.48 o 
 -12   7  17        1.23        1.44      6.78 o 
 -11   7  17        6.19        4.33      6.30 o 
 -10   7  17        8.02        0.48      6.35 o 
  -9   7  17       24.74       27.86      8.94 o 
  -8   7  17       22.37       15.62      8.05 o 
  -7   7  17       35.93       23.46     13.44 o 
  -6   7  17      188.47      180.41     22.50 o 
  -5   7  17       18.85       12.93      6.78 o 
  -4   7  17        2.50       -1.44      7.74 o 
  -3   7  17       11.97        0.96      6.78 o 
  -2   7  17       49.21       36.63     12.45 o 
  -1   7  17        9.55       39.85     15.77 o 
 -13   8  17        0.16       -0.48      8.27 o 
 -12   8  17        1.12        7.64      7.64 o 
 -11   8  17       54.73       47.11      9.04 o 
 -10   8  17        5.12        8.65      7.21 o 
  -9   8  17       11.69        2.40      8.65 o 
  -8   8  17       47.91       55.23     10.09 o 
  -7   8  17      192.82      187.09     33.89 o 
  -6   8  17        3.24       -6.25      8.65 o 
  -5   8  17        0.91       -7.26      7.26 o 
  -4   8  17      106.66      112.15     11.15 o 
  -3   8  17      178.10      158.39     13.27 o 
  -2   8  17       13.29       27.93     12.98 o 
 -12   9  17        0.35        6.25      8.65 o 
 -11   9  17       46.62       42.69     12.88 o 
 -10   9  17       48.43       67.59     11.54 o 
  -9   9  17       30.17       16.82     10.62 o 
  -8   9  17       79.26       45.62     10.96 o 
  -7   9  17      170.10      142.24     14.66 o 
  -6   9  17       67.26       56.87     10.91 o 
  -5   9  17       14.81       28.36      9.57 o 
  -4   9  17       20.66       13.89      9.13 o 
  -3   9  17        7.65       -2.40      8.65 o 
 -11  10  17       39.03       32.25     12.93 o 
 -10  10  17       26.94        7.64     12.98 o 
  -9  10  17       55.29       57.20     11.92 o 
  -8  10  17       30.18       52.97     11.15 o 
  -7  10  17       18.91       17.35     10.58 o 
  -6  10  17       40.18       31.25     10.53 o 
  -5  10  17       70.10       66.87     10.77 o 
  -4  10  17        2.56        8.12      9.13 o 
  -8  11  17        0.05        7.64     13.46 o 
  -7  11  17        4.23      -15.96     15.96 o 
 -15   0  18      359.66      340.81     23.46 o 
 -14   0  18      245.12      245.06     17.16 o 
 -13   0  18        0.43        1.92      7.64 o 
 -12   0  18      461.94      403.35     16.73 o 
 -11   0  18      326.25      308.42     12.31 o 
 -10   0  18       67.95       48.60      5.82 o 
  -9   0  18     1001.23      973.36     24.61 o 
  -8   0  18        5.92        3.80      1.87 o 
  -7   0  18     1413.49     1216.79     44.37 o 
  -6   0  18      447.71      483.58     31.82 o 
  -5   0  18       31.22       17.74     14.42 o 
  -4   0  18       13.21       36.63     14.85 o 
  -3   0  18      184.06      224.25     26.25 o 
  -2   0  18      161.05      151.28     22.11 o 
  -1   0  18        2.41       34.03     16.34 o 
 -15   1  18       89.67      107.80     13.48 o 
 -14   1  18        9.21       -2.17      6.40 o 
 -13   1  18      600.83      594.37     21.13 o 
 -12   1  18      191.73      149.62      7.56 o 
 -11   1  18      297.01      289.46     10.33 o 
 -10   1  18      103.97       78.85      4.40 o 
  -9   1  18      133.53      100.33      4.43 o 
  -8   1  18     1024.39     1013.56     23.80 o 
  -7   1  18      275.39      310.76     29.11 o 
  -6   1  18       39.76       60.48     34.44 o 
  -5   1  18      192.58      178.66     27.57 o 
  -4   1  18       13.73       24.25     11.29 o 
  -3   1  18      252.76      280.50     20.22 o 
  -2   1  18      125.32      114.93     14.23 o 
  -1   1  18       27.41       38.14     13.14 o 
 -15   2  18       58.11       41.43      7.23 o 
 -14   2  18       49.68       31.90      7.17 o 
 -13   2  18       66.54       57.24      7.89 o 
 -12   2  18      155.80      163.81      8.29 o 
 -11   2  18      101.26       99.18      5.85 o 
 -10   2  18      218.66      215.25      9.86 o 
  -9   2  18     1074.54     1098.26     22.60 o 
  -8   2  18       21.22        7.02     11.01 o 
  -7   2  18      574.83      562.19     15.19 o 
  -6   2  18      250.31      259.87     14.23 o 
  -5   2  18       76.38       68.05      9.46 o 
  -4   2  18       88.54      108.42     10.88 o 
  -3   2  18        7.44       16.77     10.10 o 
  -2   2  18      400.13      396.46     24.68 o 
  -1   2  18      211.91      263.41     21.62 o 
 -15   3  18       70.85       52.05      9.42 o 
 -14   3  18       41.57       16.51      7.73 o 
 -13   3  18       52.27       63.82      8.83 o 
 -12   3  18        4.68       -6.68      7.69 o 
 -11   3  18      466.90      455.79     12.29 o 
 -10   3  18      535.38      564.65     15.13 o 
  -9   3  18      110.19      103.85      5.23 o 
  -8   3  18     1299.63     1472.42     33.59 o 
  -7   3  18        8.43       -1.44      5.29 o 
  -6   3  18      704.23      759.50     25.38 o 
  -5   3  18       84.42       88.01     13.00 o 
  -4   3  18        5.65       16.39     16.56 o 
  -3   3  18      244.90      262.04     20.33 o 
  -2   3  18      306.25      300.52     21.47 o 
  -1   3  18      105.44      100.34     14.08 o 
 -14   4  18        4.70        6.43     13.44 o 
 -13   4  18        0.72        5.09      6.06 o 
 -12   4  18      231.63      237.56     12.16 o 
 -11   4  18       56.05       55.26      5.68 o 
 -10   4  18      127.97      157.65      7.78 o 
  -9   4  18      842.21      821.95     22.05 o 
  -8   4  18        3.48        2.43      5.62 o 
  -7   4  18      220.05      229.53     11.97 o 
  -6   4  18      153.04      162.28      9.52 o 
  -5   4  18      280.97      300.77     19.76 o 
  -4   4  18      637.10      596.55     31.05 o 
  -3   4  18       23.71        3.80     12.93 o 
  -2   4  18      582.89      628.36     34.87 o 
  -1   4  18     1008.89     1102.97     53.02 o 
 -14   5  18      102.52       69.80     12.45 o 
 -13   5  18      331.29      368.89     21.05 o 
 -12   5  18       92.87       76.53      9.23 o 
 -11   5  18      808.41      817.99     36.00 o 
 -10   5  18     1055.19     1017.23     44.85 o 
  -9   5  18       21.05       10.66     10.77 o 
  -8   5  18      697.64      772.87     25.62 o 
  -7   5  18       73.16       52.97      8.60 o 
  -6   5  18      198.34      193.82     11.58 o 
  -5   5  18        5.75      -10.14     10.14 o 
  -4   5  18        3.85       10.53     10.53 o 
  -3   5  18       29.48       25.43     11.49 o 
  -2   5  18       34.00       18.65     11.92 o 
 -14   6  18      160.15      188.96     16.87 o 
 -13   6  18        0.00       11.10      7.16 o 
 -12   6  18      341.75      332.74     16.78 o 
 -11   6  18      126.43      113.06      9.81 o 
 -10   6  18        2.37        6.29      6.29 o 
  -9   6  18      651.73      668.17     26.05 o 
  -8   6  18        1.53        0.96      7.26 o 
  -7   6  18      413.03      420.23     18.89 o 
  -6   6  18      289.11      301.54     15.24 o 
  -5   6  18        1.85       -0.48      5.86 o 
  -4   6  18      172.36      175.36     16.82 o 
  -3   6  18       16.88       -8.12     10.48 o 
  -2   6  18      106.83       75.76     14.90 o 
 -13   7  18      388.76      337.55     18.51 o 
 -12   7  18      173.64      195.07     16.54 o 
 -11   7  18       42.52       30.76     10.48 o 
 -10   7  18       83.92       90.56     12.93 o 
  -9   7  18      258.21      277.65     16.06 o 
  -8   7  18      300.02      330.34     16.73 o 
  -7   7  18        1.59       -0.48      7.31 o 
  -6   7  18      296.99      318.51     23.46 o 
  -5   7  18      230.24      213.86     13.46 o 
  -4   7  18        6.32       12.93     11.49 o 
  -3   7  18      170.21      161.71     18.41 o 
 -12   8  18       86.93      127.48     15.33 o 
 -11   8  18      136.95      121.14     13.99 o 
 -10   8  18       29.79       15.38      9.61 o 
  -9   8  18      422.98      379.90     23.94 o 
  -8   8  18        0.06       -2.84      8.12 o 
  -7   8  18      368.01      430.18     20.91 o 
  -6   8  18      183.53      196.89     14.13 o 
  -5   8  18       78.11       71.62      9.66 o 
  -4   8  18      104.46       83.98     15.67 o 
 -11   9  18       38.83       -4.81     10.58 o 
 -10   9  18      236.36      226.22     19.13 o 
  -9   9  18       19.80       40.43     13.12 o 
  -8   9  18      446.86      455.08     28.07 o 
  -7   9  18       24.45       21.58     11.01 o 
  -6   9  18       47.93       62.63     14.57 o 
  -5   9  18      127.23      124.55     17.11 o 
  -8  10  18        0.03        6.25     14.47 o 
  -7  10  18      158.54      172.47     17.83 o 
 -15   1  19      181.64      184.98     15.99 o 
 -14   1  19       18.23       21.25     15.67 o 
 -13   1  19        5.07        9.95      5.60 o 
 -12   1  19       13.32        8.40      5.91 o 
 -11   1  19        0.89        4.88      4.19 o 
 -10   1  19       41.74       36.95      4.23 o 
  -9   1  19       31.39       33.20     11.01 o 
  -8   1  19       34.32        9.60     12.69 o 
  -7   1  19      139.84      142.92     18.34 o 
  -6   1  19      237.65      230.08     14.74 o 
  -5   1  19       11.43       -6.03     10.26 o 
  -4   1  19        0.01       16.22     13.28 o 
  -3   1  19        6.91       16.78     25.26 o 
  -2   1  19       68.34       61.58     12.69 o 
 -14   2  19        2.79        6.83      6.21 o 
 -13   2  19       19.23       20.55      8.20 o 
 -12   2  19        5.66        3.68      5.67 o 
 -11   2  19       27.89       25.43      4.57 o 
 -10   2  19       46.69       44.32      7.75 o 
  -9   2  19       94.89       69.13     11.32 o 
  -8   2  19        4.04        0.00      4.81 o 
  -7   2  19       19.75       21.90     10.30 o 
  -6   2  19        7.99        2.31     21.42 o 
  -5   2  19      189.48      170.06     14.08 o 
  -4   2  19      544.40      597.18     56.87 o 
  -3   2  19       21.03       10.21     15.91 o 
  -2   2  19       31.33       16.35     13.21 o 
 -14   3  19       15.86        9.28     12.95 o 
 -13   3  19       19.60       10.98      6.80 o 
 -12   3  19       52.40       42.63      8.46 o 
 -11   3  19       39.98       34.58     14.61 o 
 -10   3  19       22.24       16.15      5.43 o 
  -9   3  19        0.18       -5.24      5.24 o 
  -8   3  19       23.01       21.20     12.11 o 
  -7   3  19        6.76        9.57     12.45 o 
  -6   3  19        8.99       18.27     11.63 o 
  -5   3  19       49.93       73.25     11.60 o 
  -4   3  19       10.17       19.13      9.17 o 
  -3   3  19        7.45       17.00     11.56 o 
  -2   3  19       15.22       12.05     13.58 o 
 -14   4  19        6.18        4.82     10.58 o 
 -13   4  19       44.32       31.76      7.72 o 
 -12   4  19       42.66       52.97      9.57 o 
 -11   4  19        0.09       17.35      7.69 o 
 -10   4  19       79.03       95.18      8.99 o 
  -9   4  19        6.00       10.53      7.69 o 
  -8   4  19       17.60       30.28     11.58 o 
  -7   4  19       39.02       57.20     12.59 o 
  -6   4  19       38.89       36.10     14.47 o 
  -5   4  19       24.24        8.65     10.58 o 
  -4   4  19        5.86      -11.49     11.49 o 
  -3   4  19        2.78        9.13     24.56 o 
 -13   5  19        2.88       -6.68      9.66 o 
 -12   5  19        7.23        1.92      8.12 o 
 -11   5  19      270.91      242.99     15.05 o 
 -10   5  19        8.70       16.82      8.08 o 
  -9   5  19        4.94       -9.13      9.66 o 
  -8   5  19        3.40        0.96      6.30 o 
  -7   5  19        4.95      -10.58     10.58 o 
  -6   5  19        7.08       -3.80     11.97 o 
  -5   5  19        6.06       -1.44     13.56 o 
  -4   5  19        0.15        1.92     12.88 o 
  -3   5  19        4.69       10.09     13.94 o 
 -13   6  19        5.86       26.53     11.54 o 
 -12   6  19       33.95       29.32      9.04 o 
 -11   6  19       47.56       65.47     11.73 o 
 -10   6  19       25.14       12.45      8.22 o 
  -9   6  19        5.08       25.00      8.56 o 
  -8   6  19      121.60      120.17     11.06 o 
  -7   6  19        1.32        0.00      4.81 o 
  -6   6  19       24.85       47.11     15.05 o 
  -5   6  19        9.75       -7.64     13.94 o 
  -4   6  19        0.29       13.41     14.95 o 
 -12   7  19       26.00       23.46     12.55 o 
 -11   7  19       55.88       51.39     11.01 o 
 -10   7  19       34.18       30.76      9.71 o 
  -9   7  19       21.33       10.53      8.70 o 
  -8   7  19       40.81       38.50      9.23 o 
  -7   7  19        3.19        3.41     12.02 o 
  -6   7  19       93.59       81.19     16.97 o 
  -5   7  19       77.31       47.69     14.52 o 
 -11   8  19        3.56      -10.09     10.09 o 
 -10   8  19       25.58        9.13     12.45 o 
  -9   8  19        5.95        5.82     11.63 o 
  -8   8  19       17.51       12.02     10.62 o 
  -7   8  19        9.49       18.27     12.93 o 
  -6   8  19        3.71       12.45     12.98 o 
 -14   0  20       61.98       18.27      9.18 o 
 -13   0  20        0.55       -2.84      7.64 o 
 -12   0  20       39.10       17.74     15.33 o 
 -11   0  20        0.53       -0.96     13.56 o 
 -10   0  20      120.97      170.74     25.19 o 
  -9   0  20     1416.36     1448.68     60.09 o 
  -8   0  20      753.74      835.02     40.57 o 
  -7   0  20      147.66      157.81     23.70 o 
  -6   0  20      181.00      150.22     21.49 o 
  -5   0  20      842.93      843.91     61.14 o 
  -4   0  20      656.10      823.68     54.13 o 
 -14   1  20      175.90      160.28     11.15 o 
 -13   1  20      203.84      217.48     13.22 o 
 -12   1  20      121.72      117.98     23.05 o 
 -11   1  20      407.10      392.44     23.94 o 
 -10   1  20       95.59       96.61     20.84 o 
  -9   1  20      151.34      158.39     16.01 o 
  -8   1  20      388.52      398.35     27.98 o 
  -7   1  20       66.56       82.11     24.25 o 
  -6   1  20      178.16      160.02     17.37 o 
  -5   1  20       17.15        2.67     12.92 o 
  -4   1  20       67.06       96.72     17.64 o 
 -14   2  20       65.68       49.69     10.98 o 
 -13   2  20        2.09        4.23      7.61 o 
 -12   2  20       85.94       80.12     20.14 o 
 -11   2  20       17.28       29.18     14.20 o 
 -10   2  20      128.86      122.58     15.05 o 
  -9   2  20     1032.11     1071.48     48.79 o 
  -8   2  20      270.87      274.72     20.33 o 
  -7   2  20      314.40      290.09     17.82 o 
  -6   2  20       67.26       55.04     10.86 o 
  -5   2  20      107.06      134.82     18.11 o 
  -4   2  20       89.36       82.31     16.54 o 
 -13   3  20      133.84      115.46     13.23 o 
 -12   3  20        0.46       -5.73      8.63 o 
 -11   3  20        2.35       -1.49      8.39 o 
 -10   3  20        5.34       -1.92     12.88 o 
  -9   3  20      588.24      644.62     33.41 o 
  -8   3  20      581.50      572.17     32.50 o 
  -7   3  20      191.40      176.51     18.65 o 
  -6   3  20      270.20      249.87     20.81 o 
  -5   3  20       88.64       92.72     12.00 o 
  -4   3  20      122.31      152.67     16.59 o 
 -13   4  20       72.70       40.61     12.17 o 
 -12   4  20      131.99      122.40      9.33 o 
 -11   4  20        0.64       -8.12     13.89 o 
 -10   4  20       24.61        9.13     13.56 o 
  -9   4  20      108.96      103.93     15.19 o 
  -8   4  20      151.16      145.41     17.98 o 
  -7   4  20      407.50      424.74     25.28 o 
  -6   4  20       72.28       54.90     13.99 o 
  -5   4  20      141.46      139.11     21.20 o 
  -4   4  20       80.50       81.19     14.23 o 
 -12   5  20       68.67       63.36     11.15 o 
 -11   5  20      263.09      249.87     21.49 o 
 -10   5  20      283.26      273.28     21.01 o 
  -9   5  20      333.58      308.42     22.35 o 
  -8   5  20      613.44      589.05     31.92 o 
  -7   5  20       18.97       29.80     14.85 o 
  -6   5  20       80.14       69.80     14.28 o 
  -5   5  20       10.48      -14.52     14.52 o 
 -11   6  20       39.07       72.73     15.72 o 
 -10   6  20      177.76      168.48     17.64 o 
  -9   6  20      316.18      301.54     22.83 o 
  -8   6  20       50.47       54.90     14.28 o 
  -7   6  20      200.84      215.79     19.95 o 
  -6   6  20       12.61       20.57     13.56 o 
 -10   7  20      129.88      142.24     16.73 o 
  -9   7  20      150.40      146.47     17.50 o 
  -8   7  20      109.55      104.84     17.50 o 
  -7   7  20       82.17       67.25     20.48 o 
 -13   1  21        1.34       -3.13     10.16 o 
 -12   1  21        5.95       -3.54     12.55 o 
 -11   1  21        0.01       15.38     15.81 o 
 -10   1  21       20.05       13.89     12.93 o 
  -9   1  21       46.18       27.93     12.98 o 
  -8   1  21        0.03       -0.50      9.94 o 
  -7   1  21       44.37       33.95     13.65 o 
  -6   1  21       61.35       53.30     14.09 o 
 -12   2  21        7.70        6.25     16.34 o 
 -11   2  21       50.60       57.20     15.24 o 
 -10   2  21      193.64      174.78     20.29 o 
  -9   2  21       17.99       -1.44     14.04 o 
  -8   2  21        2.48       -0.96     17.93 o 
  -7   2  21       14.10       -2.54     10.72 o 
  -6   2  21       17.24       15.82     23.48 o 
 -12   3  21       81.59       89.70     17.45 o 
 -11   3  21       53.50       34.51     13.41 o 
 -10   3  21      265.40      310.72     23.17 o 
  -9   3  21        8.09       10.09     12.98 o 
  -8   3  21        8.17        2.84     12.45 o 
  -7   3  21        0.01       19.61     13.41 o 
  -6   3  21       12.53        1.92     13.89 o 
 -11   4  21      109.74       81.19     15.81 o 
 -10   4  21        0.04      -14.04     14.04 o 
  -9   4  21       22.51        5.82     13.56 o 
  -8   4  21       83.95       77.30     15.05 o 
  -7   4  21       27.71       44.70     14.95 o 
 -10   5  21       17.84       29.80     26.82 o 
  -9   5  21        1.65        7.64     17.21 o 
  -8   5  21      180.56      112.63     31.20 o 
 -10   1  22       37.89       19.61     18.65 o 
                                                 
